# Supplementary material for: Nilotinib (Tasigna™) in the treatment of early diffuse systemic sclerosis: an open-label, pilot clinical trial
Source: Arthritis Res Ther. 2015 Aug 18;17(1):213. doi: 10.1186/s13075-015-0721-3 (PMC4538758; doi:10.1186/s13075-015-0721-3)
Supplement: Additional file 3: — List of 651 intrinsic genes used to cluster nilotinib samples in Fig. 2 . Gene symbols are color-coded based on their association with inflammatory (purple), normal-like (green) or fibroproliferative (red) intrinsic subsets. (XLSX 32 kb) [file 13075_2015_721_MOESM3_ESM.xlsx]

## Sheet: Sheet1
Gene symbol	Gene name
SNTG2	syntrophin, gamma 2
ZNF572	zinc finger protein 572
IQCK	IQ motif containing K
ACTB	actin, beta
NINJ1	ninjurin 1
H1F0	H1 histone family, member 0
LGALS8	lectin, galactoside-binding, soluble, 8
ADI1	acireductone dioxygenase 1
BCKDHB	branched chain keto acid dehydrogenase E1, beta polypeptide
RAP1GAP2	RAP1 GTPase activating protein 2
UBE2V1	ubiquitin-conjugating enzyme E2 variant 1
IRF5	interferon regulatory factor 5
NAP1L4	nucleosome assembly protein 1-like 4
GK	glycerol kinase
SGSM3	small G protein signaling modulator 3
PPFIA4	protein tyrosine phosphatase, receptor type, f polypeptide (PTPRF), interacting protein (liprin), alpha 4
SYNGR2	synaptogyrin 2
MPPE1	metallophosphoesterase 1
TUBB4A	tubulin, beta 4A class IVa
ALX3	ALX homeobox 3
ZNF780A	zinc finger protein 780A
RGS11	regulator of G-protein signaling 11
POLD4	polymerase (DNA-directed), delta 4
NAIP	NLR family, apoptosis inhibitory protein
SMN1	survival of motor neuron 1, telomeric
CMTM1	CKLF-like MARVEL transmembrane domain containing 1
IL23A	interleukin 23, alpha subunit p19
DCLK2	doublecortin-like kinase 2
OCA2	oculocutaneous albinism II
AFAP1L1	actin filament associated protein 1-like 1
C11orf96	chromosome 11 open reading frame 96
RIMS3	regulating synaptic membrane exocytosis 3
POLR2L	polymerase (RNA) II (DNA directed) polypeptide L, 7.6kDa
IFIT2	interferon-induced protein with tetratricopeptide repeats 2
MX1	myxovirus (influenza virus) resistance 1, interferon-inducible protein p78 (mouse)
IFI6	interferon, alpha-inducible protein 6
ISG15	ISG15 ubiquitin-like modifier
IFIT1	interferon-induced protein with tetratricopeptide repeats 1
OAS3	2'-5'-oligoadenylate synthetase 3, 100kDa
DDX58	DEAD (Asp-Glu-Ala-Asp) box polypeptide 58
EPB41L2	erythrocyte membrane protein band 4.1-like 2
BAALC	brain and acute leukemia, cytoplasmic
COL1A2	collagen, type I, alpha 2
SLAMF9	SLAM family member 9
MFNG	MFNG O-fucosylpeptide 3-beta-N-acetylglucosaminyltransferase
BCAR1	breast cancer anti-estrogen resistance 1
CDK2AP1	cyclin-dependent kinase 2 associated protein 1
IFITM1	interferon induced transmembrane protein 1 (9-27)
IFITM3	interferon induced transmembrane protein 3
IFITM4P	interferon induced transmembrane protein 4 pseudogene
IFITM2	interferon induced transmembrane protein 2 (1-8D)
IRF7	interferon regulatory factor 7
LGALS9C	lectin, galactoside-binding, soluble, 9C
GPX7	glutathione peroxidase 7
HLA-DRB5	major histocompatibility complex, class II, DR beta 5
HLA-E	major histocompatibility complex, class I, E
HELB	helicase (DNA) B
KIF25	kinesin family member 25
FCGR3A	Fc fragment of IgG, low affinity IIIa, receptor (CD16a)
CCL4	chemokine (C-C motif) ligand 4
GIMAP6	GTPase, IMAP family member 6
HLA-DPB1	major histocompatibility complex, class II, DP beta 1
HLA-DOA	major histocompatibility complex, class II, DO alpha
RGS5	regulator of G-protein signaling 5
LGALS2	lectin, galactoside-binding, soluble, 2
IGFLR1	IGF-like family receptor 1
CPNE5	copine V
CLIP3	CAP-GLY domain containing linker protein 3
CD84	CD84 molecule
CD52	CD52 molecule
IDO1	indoleamine 2,3-dioxygenase 1
LCP1	lymphocyte cytosolic protein 1 (L-plastin)
BATF	basic leucine zipper transcription factor, ATF-like
IL10RA	interleukin 10 receptor, alpha
EVI2B	ecotropic viral integration site 2B
SIRPG	signal-regulatory protein gamma
ITGAL	integrin, alpha L (antigen CD11A (p180), lymphocyte function-associated antigen 1; alpha polypeptide)
ITGB2	integrin, beta 2 (complement component 3 receptor 3 and 4 subunit)
VAV1	vav 1 guanine nucleotide exchange factor
HLA-DMA	major histocompatibility complex, class II, DM alpha
IL4I1	interleukin 4 induced 1
C1orf162	chromosome 1 open reading frame 162
UBD	ubiquitin D
LPXN	leupaxin
HCLS1	hematopoietic cell-specific Lyn substrate 1
APOL2	apolipoprotein L, 2
CCR5	chemokine (C-C motif) receptor 5
ALOX5AP	arachidonate 5-lipoxygenase-activating protein
MSN	moesin
ENPP2	ectonucleotide pyrophosphatase/phosphodiesterase 2
CPVL	carboxypeptidase, vitellogenic-like
PSMB9	proteasome (prosome, macropain) subunit, beta type, 9 (large multifunctional peptidase 2)
TAP1	transporter 1, ATP-binding cassette, sub-family B (MDR/TAP)
SECTM1	secreted and transmembrane 1
HLA-G	major histocompatibility complex, class I, G
HLA-J	major histocompatibility complex, class I, J (pseudogene)
HLA-B	major histocompatibility complex, class I, B
HLA-C	major histocompatibility complex, class I, C
GZMH	granzyme H (cathepsin G-like 2, protein h-CCPX)
IGLL5	immunoglobulin lambda-like polypeptide 5
CD86	CD86 molecule
DKK2	dickkopf 2 homolog (Xenopus laevis)
TMEM39A	transmembrane protein 39A
PPAP2B	phosphatidic acid phosphatase type 2B
CCT5	chaperonin containing TCP1, subunit 5 (epsilon)
GABRA2	gamma-aminobutyric acid (GABA) A receptor, alpha 2
CELF2	CUGBP, Elav-like family member 2
GPM6B	glycoprotein M6B
PAM	peptidylglycine alpha-amidating monooxygenase
PMP22	peripheral myelin protein 22
MEGF6	multiple EGF-like-domains 6
TLR1	toll-like receptor 1
TNFSF4	tumor necrosis factor (ligand) superfamily, member 4
RGS16	regulator of G-protein signaling 16
AIF1	allograft inflammatory factor 1
GMFG	glia maturation factor, gamma
SLCO2B1	solute carrier organic anion transporter family, member 2B1
SLC7A7	solute carrier family 7 (amino acid transporter light chain, y+L system), member 7
CTSC	cathepsin C
MS4A6A	membrane-spanning 4-domains, subfamily A, member 6A
SAT1	spermidine/spermine N1-acetyltransferase 1
IFI16	interferon, gamma-inducible protein 16
LAMB1	laminin, beta 1
IL13RA1	interleukin 13 receptor, alpha 1
HAVCR2	hepatitis A virus cellular receptor 2
MRC1	mannose receptor, C type 1
LUM	lumican
SLC20A1	solute carrier family 20 (phosphate transporter), member 1
HEG1	HEG homolog 1 (zebrafish)
NNMT	nicotinamide N-methyltransferase
DRAM1	DNA-damage regulated autophagy modulator 1
COL6A3	collagen, type VI, alpha 3
GEM	GTP binding protein overexpressed in skeletal muscle
CHN1	chimerin (chimaerin) 1
A2M	alpha-2-macroglobulin
PPIC	peptidylprolyl isomerase C (cyclophilin C)
SULF1	sulfatase 1
PITPNC1	phosphatidylinositol transfer protein, cytoplasmic 1
PLAU	plasminogen activator, urokinase
BCL3	B-cell CLL/lymphoma 3
CCL2	chemokine (C-C motif) ligand 2
AOX1	aldehyde oxidase 1
APOL3	apolipoprotein L, 3
ME2	malic enzyme 2, NAD(+)-dependent, mitochondrial
CYP4V2	cytochrome P450, family 4, subfamily V, polypeptide 2
TMEM50A	transmembrane protein 50A
CD33	CD33 molecule
COTL1	coactosin-like 1 (Dictyostelium)
FAM26F	family with sequence similarity 26, member F
JOSD1	Josephin domain containing 1
CCDC28A	coiled-coil domain containing 28A
C10orf10	chromosome 10 open reading frame 10
KALRN	kalirin, RhoGEF kinase
RPP14	ribonuclease P/MRP 14kDa subunit
MARCKS	myristoylated alanine-rich protein kinase C substrate
RGS10	regulator of G-protein signaling 10
IL15	interleukin 15
FYB	FYN binding protein
CASP4	caspase 4, apoptosis-related cysteine peptidase
CASP5	caspase 5, apoptosis-related cysteine peptidase
PANX1	pannexin 1
CD8A	CD8a molecule
RIPK2	receptor-interacting serine-threonine kinase 2
MYO1B	myosin IB
SAR1A	SAR1 homolog A (S. cerevisiae)
GBP1	guanylate binding protein 1, interferon-inducible
HPS3	Hermansky-Pudlak syndrome 3
MYL12A	myosin, light chain 12A, regulatory, non-sarcomeric
NIPSNAP3B	nipsnap homolog 3B (C. elegans)
CD302	CD302 molecule
FKBP7	FK506 binding protein 7
SH3BGRL	SH3 domain binding glutamic acid-rich protein like
MIS12	MIS12, MIND kinetochore complex component, homolog (S. pombe)
PAG1	phosphoprotein associated with glycosphingolipid microdomains 1
TAS2R10	taste receptor, type 2, member 10
GBP3	guanylate binding protein 3
DYNLT1	dynein, light chain, Tctex-type 1
MLLT10	myeloid/lymphoid or mixed-lineage leukemia (trithorax homolog, Drosophila); translocated to, 10
PDGFRA	platelet-derived growth factor receptor, alpha polypeptide
SLC39A14	solute carrier family 39 (zinc transporter), member 14
PDK4	pyruvate dehydrogenase kinase, isozyme 4
RNF146	ring finger protein 146
MFSD11	major facilitator superfamily domain containing 11
RNASE4	ribonuclease, RNase A family, 4
KIAA0232	KIAA0232
SRPK2	SRSF protein kinase 2
DDX6	DEAD (Asp-Glu-Ala-Asp) box polypeptide 6
BECN1	beclin 1, autophagy related
MTCH2	mitochondrial carrier 2
CTNNA1	catenin (cadherin-associated protein), alpha 1, 102kDa
KCTD10	potassium channel tetramerisation domain containing 10
CYBRD1	cytochrome b reductase 1
TXNDC15	thioredoxin domain containing 15
GHR	growth hormone receptor
FKBP5	FK506 binding protein 5
GPR155	G protein-coupled receptor 155
CDC26	cell division cycle 26 homolog (S. cerevisiae)
LOC100133130	PRO1102
ACER3	alkaline ceramidase 3
AMZ2	archaelysin family metallopeptidase 2
PSMD11	proteasome (prosome, macropain) 26S subunit, non-ATPase, 11
ATP6V1B2	ATPase, H+ transporting, lysosomal 56/58kDa, V1 subunit B2
METTL9	methyltransferase like 9
MAP1LC3B	microtubule-associated protein 1 light chain 3 beta
SLC7A1	solute carrier family 7 (cationic amino acid transporter, y+ system), member 1
DYNLL1	dynein, light chain, LC8-type 1
RPAIN	RPA interacting protein
DIP2B	DIP2 disco-interacting protein 2 homolog B (Drosophila)
SMAD2	SMAD family member 2
ITGB1BP1	integrin beta 1 binding protein 1
TFAP2B	transcription factor AP-2 beta (activating enhancer binding protein 2 beta)
C1orf54	chromosome 1 open reading frame 54
ROBO3	roundabout, axon guidance receptor, homolog 3 (Drosophila)
DENND3	DENN/MADD domain containing 3
MT2A	metallothionein 2A
MT1L	metallothionein 1L (gene/pseudogene)
MT1A	metallothionein 1A
SRD5A3	steroid 5 alpha-reductase 3
SESN2	sestrin 2
MT1H	metallothionein 1H
CTSH	cathepsin H
PGM1	phosphoglucomutase 1
VARS2	valyl-tRNA synthetase 2, mitochondrial (putative)
TPM1	tropomyosin 1 (alpha)
GLUL	glutamate-ammonia ligase
LEPROT	leptin receptor overlapping transcript
ESRRB	estrogen-related receptor beta
SLC38A10	solute carrier family 38, member 10
FXN	frataxin
SUGP1	SURP and G patch domain containing 1
MCAT	malonyl CoA:ACP acyltransferase (mitochondrial)
PEX19	peroxisomal biogenesis factor 19
CLYBL	citrate lyase beta like
RPL10A	ribosomal protein L10a
RPL23A	ribosomal protein L23a
RPL41	ribosomal protein L41
SLC9A9	solute carrier family 9 (sodium/hydrogen exchanger), member 9
TRAF3IP1	TNF receptor-associated factor 3 interacting protein 1
RPSA	ribosomal protein SA
AK4	adenylate kinase 4
KCNS3	potassium voltage-gated channel, delayed-rectifier, subfamily S, member 3
RPS16	ribosomal protein S16
PCNT	pericentrin
KCTD15	potassium channel tetramerisation domain containing 15
TET2	tet methylcytosine dioxygenase 2
EMR2	egf-like module containing, mucin-like, hormone receptor-like 2
DCAF5	DDB1 and CUL4 associated factor 5
ZNF839	zinc finger protein 839
CXCL5	chemokine (C-X-C motif) ligand 5
TXNIP	thioredoxin interacting protein
RAB15	RAB15, member RAS onocogene family
ZSWIM7	zinc finger, SWIM-type containing 7
GLYAT	glycine-N-acyltransferase
MAFB	v-maf musculoaponeurotic fibrosarcoma oncogene homolog B (avian)
RASA4	RAS p21 protein activator 4
TM9SF4	transmembrane 9 superfamily protein member 4
PKP2	plakophilin 2
ZNF552	zinc finger protein 552
ETV3	ets variant 3
CRTAP	cartilage associated protein
KLHL18	kelch-like 18 (Drosophila)
CFH	complement factor H
TGFBR2	transforming growth factor, beta receptor II (70/80kDa)
PTPRC	protein tyrosine phosphatase, receptor type, C
ATP5E	ATP synthase, H+ transporting, mitochondrial F1 complex, epsilon subunit
FAP	fibroblast activation protein, alpha
SOD2	superoxide dismutase 2, mitochondrial
TTYH2	tweety homolog 2 (Drosophila)
TNFRSF12A	tumor necrosis factor receptor superfamily, member 12A
TIMP1	TIMP metallopeptidase inhibitor 1
FAM20A	family with sequence similarity 20, member A
FLI1	Friend leukemia virus integration 1
BNIP3L	BCL2/adenovirus E1B 19kDa interacting protein 3-like
GXYLT1	glucoside xylosyltransferase 1
FLJ10038	uncharacterized protein FLJ10038
MCM9	minichromosome maintenance complex component 9
LOC100130700	uncharacterized LOC100130700
MFSD10	major facilitator superfamily domain containing 10
SSPN	sarcospan (Kras oncogene-associated gene)
GSTT1	glutathione S-transferase theta 1
ZBTB16	zinc finger and BTB domain containing 16
MT1M	metallothionein 1M
DCLK1	doublecortin-like kinase 1
LDLR	low density lipoprotein receptor
TSPAN8	tetraspanin 8
COX17	COX17 cytochrome c oxidase assembly homolog (S. cerevisiae)
CA8	carbonic anhydrase VIII
LONRF2	LON peptidase N-terminal domain and ring finger 2
SMARCE1	SWI/SNF related, matrix associated, actin dependent regulator of chromatin, subfamily e, member 1
CENPE	centromere protein E, 312kDa
NFE2L3	nuclear factor (erythroid-derived 2)-like 3
GPX8	glutathione peroxidase 8 (putative)
POLR3GL	polymerase (RNA) III (DNA directed) polypeptide G (32kD)-like
SNX7	sorting nexin 7
ECM2	extracellular matrix protein 2, female organ and adipocyte specific
CDC7	cell division cycle 7 homolog (S. cerevisiae)
AADAC	arylacetamide deacetylase (esterase)
TNKS2	tankyrase, TRF1-interacting ankyrin-related ADP-ribose polymerase 2
RBM26	RNA binding motif protein 26
DIAPH2	diaphanous homolog 2 (Drosophila)
CAV2	caveolin 2
STX7	syntaxin 7
SH3GLB1	SH3-domain GRB2-like endophilin B1
PHAX	phosphorylated adaptor for RNA export
SPTY2D1	SPT2, Suppressor of Ty, domain containing 1 (S. cerevisiae)
SERINC1	serine incorporator 1
MCMBP	minichromosome maintenance complex binding protein
SOCS5	suppressor of cytokine signaling 5
LAMP2	lysosomal-associated membrane protein 2
CCNT2	cyclin T2
RNF19A	ring finger protein 19A
TPT1	tumor protein, translationally-controlled 1
SMAP1	small ArfGAP 1
KLF9	Kruppel-like factor 9
SMC5	structural maintenance of chromosomes 5
RABEP1	rabaptin, RAB GTPase binding effector protein 1
ALG5	asparagine-linked glycosylation 5, dolichyl-phosphate beta-glucosyltransferase homolog (S. cerevisiae)
ARL6IP5	ADP-ribosylation-like factor 6 interacting protein 5
SYAP1	synapse associated protein 1
RHOQ	ras homolog gene family, member Q
MTRF1L	mitochondrial translational release factor 1-like
UBE2D3	ubiquitin-conjugating enzyme E2D 3
OLA1	Obg-like ATPase 1
CYP2R1	cytochrome P450, family 2, subfamily R, polypeptide 1
SH3D19	SH3 domain containing 19
GPBP1	GC-rich promoter binding protein 1
RNF13	ring finger protein 13
ATAD2	ATPase family, AAA domain containing 2
EMB	embigin
RTN4	reticulon 4
COBLL1	COBL-like 1
PGRMC1	progesterone receptor membrane component 1
NUDT2	nudix (nucleoside diphosphate linked moiety X)-type motif 2
PPIL3	peptidylprolyl isomerase (cyclophilin)-like 3
FAM110C	family with sequence similarity 110, member C
CDH23	cadherin-related 23
HERPUD1	homocysteine-inducible, endoplasmic reticulum stress-inducible, ubiquitin-like domain member 1
ALG2	asparagine-linked glycosylation 2, alpha-1,3-mannosyltransferase homolog (S. cerevisiae)
SMAD1	SMAD family member 1
ISOC1	isochorismatase domain containing 1
YPEL5	yippee-like 5 (Drosophila)
SMPDL3A	sphingomyelin phosphodiesterase, acid-like 3A
SESN1	sestrin 1
MCCC1	methylcrotonoyl-CoA carboxylase 1 (alpha)
ARMCX1	armadillo repeat containing, X-linked 1
ULK2	unc-51-like kinase 2 (C. elegans)
RECK	reversion-inducing-cysteine-rich protein with kazal motifs
KDM6A	lysine (K)-specific demethylase 6A
SRSF8	serine/arginine-rich splicing factor 8
NR3C1	nuclear receptor subfamily 3, group C, member 1 (glucocorticoid receptor)
OPTN	optineurin
UST	uronyl-2-sulfotransferase
ZC3H6	zinc finger CCCH-type containing 6
RNF125	ring finger protein 125
AVPI1	arginine vasopressin-induced 1
HARS	histidyl-tRNA synthetase
CD300LG	CD300 molecule-like family member g
MAP6D1	MAP6 domain containing 1
NOL6	nucleolar protein family 6 (RNA-associated)
FAM60A	family with sequence similarity 60, member A
ZEB2	zinc finger E-box binding homeobox 2
ZFAND5	zinc finger, AN1-type domain 5
RPS26	ribosomal protein S26
GATA2	GATA binding protein 2
UBL3	ubiquitin-like 3
AHNAK	AHNAK nucleoprotein
TYW1	tRNA-yW synthesizing protein 1 homolog (S. cerevisiae)
FAM21C	family with sequence similarity 21, member C
MPZ	myelin protein zero
UTRN	utrophin
MYOF	myoferlin
XG	Xg blood group
CDC14B	CDC14 cell division cycle 14 homolog B (S. cerevisiae)
AP3M1	adaptor-related protein complex 3, mu 1 subunit
TMOD3	tropomodulin 3 (ubiquitous)
CCDC6	coiled-coil domain containing 6
ZP3	zona pellucida glycoprotein 3 (sperm receptor)
DPP3	dipeptidyl-peptidase 3
TTR	transthyretin
ESPL1	extra spindle pole bodies homolog 1 (S. cerevisiae)
CDT1	chromatin licensing and DNA replication factor 1
CAPN10	calpain 10
SLC10A3	solute carrier family 10 (sodium/bile acid cotransporter family), member 3
NPTX1	neuronal pentraxin I
HMGB3P1	high mobility group box 3 pseudogene 1
ITGB1	integrin, beta 1 (fibronectin receptor, beta polypeptide, antigen CD29 includes MDF2, MSK12)
ROBO1	roundabout, axon guidance receptor, homolog 1 (Drosophila)
TRPM7	transient receptor potential cation channel, subfamily M, member 7
ADAM17	ADAM metallopeptidase domain 17
TMEM184C	transmembrane protein 184C
FEM1A	fem-1 homolog a (C. elegans)
HRAS	v-Ha-ras Harvey rat sarcoma viral oncogene homolog
MT1X	metallothionein 1X
IQCF2	IQ motif containing F2
RPS4Y1	ribosomal protein S4, Y-linked 1
RPS4Y2	ribosomal protein S4, Y-linked 2
DDX3Y	DEAD (Asp-Glu-Ala-Asp) box polypeptide 3, Y-linked
LRRC14	leucine rich repeat containing 14
HMBOX1	homeobox containing 1
LPAR2	lysophosphatidic acid receptor 2
FN3KRP	fructosamine 3 kinase related protein
RGL2	ral guanine nucleotide dissociation stimulator-like 2
DOHH	deoxyhypusine hydroxylase/monooxygenase
ARF1	ADP-ribosylation factor 1
TTC23	tetratricopeptide repeat domain 23
PVRL2	poliovirus receptor-related 2 (herpesvirus entry mediator B)
MFSD5	major facilitator superfamily domain containing 5
POM121	POM121 membrane glycoprotein
MAN2B2	mannosidase, alpha, class 2B, member 2
C19orf47	chromosome 19 open reading frame 47
LY6K	lymphocyte antigen 6 complex, locus K
ECHDC3	enoyl CoA hydratase domain containing 3
MOGAT3	monoacylglycerol O-acyltransferase 3
C11orf68	chromosome 11 open reading frame 68
NUB1	negative regulator of ubiquitin-like proteins 1
RAC2	ras-related C3 botulinum toxin substrate 2 (rho family, small GTP binding protein Rac2)
CCDC88C	coiled-coil domain containing 88C
PGAP3	post-GPI attachment to proteins 3
NOSIP	nitric oxide synthase interacting protein
TPRA1	transmembrane protein, adipocyte asscociated 1
GH1	growth hormone 1
PRR7	proline rich 7 (synaptic)
SYMPK	symplekin
TRAIP	TRAF interacting protein
KLK2	kallikrein-related peptidase 2
CISH	cytokine inducible SH2-containing protein
CEP104	centrosomal protein 104kDa
AMOT	angiomotin
ERAP2	endoplasmic reticulum aminopeptidase 2
TOM1L2	target of myb1-like 2 (chicken)
USP54	ubiquitin specific peptidase 54
PTOV1	prostate tumor overexpressed 1
FAM189A2	family with sequence similarity 189, member A2
PIP	prolactin-induced protein
SPSB3	splA/ryanodine receptor domain and SOCS box containing 3
GTF3C5	general transcription factor IIIC, polypeptide 5, 63kDa
APOH	apolipoprotein H (beta-2-glycoprotein I)
TUBB4B	tubulin, beta 4B class IVb
TNFRSF18	tumor necrosis factor receptor superfamily, member 18
CDC37	cell division cycle 37 homolog (S. cerevisiae)
CACNA2D1	calcium channel, voltage-dependent, alpha 2/delta subunit 1
EIF3C	eukaryotic translation initiation factor 3, subunit C
SH3GLB2	SH3-domain GRB2-like endophilin B2
HSPBP1	HSPA (heat shock 70kDa) binding protein, cytoplasmic cochaperone 1
C5orf58	chromosome 5 open reading frame 58
HYI	hydroxypyruvate isomerase (putative)
LTBP4	latent transforming growth factor beta binding protein 4
ZSCAN2	zinc finger and SCAN domain containing 2
ND4	NADH dehydrogenase, subunit 4 (complex I)
COX2	cytochrome c oxidase subunit II
ND2	MTND2
CCNY	cyclin Y
LYPD3	LY6/PLAUR domain containing 3
GTPBP6	GTP binding protein 6 (putative)
DNM2	dynamin 2
PRKD2	protein kinase D2
EXOSC6	exosome component 6
CEBPD	CCAAT/enhancer binding protein (C/EBP), delta
LONP1	lon peptidase 1, mitochondrial
NISCH	nischarin
NUDT19	nudix (nucleoside diphosphate linked moiety X)-type motif 19
KLHDC10	kelch domain containing 10
VSIG10L	V-set and immunoglobulin domain containing 10 like
ZBTB7A	zinc finger and BTB domain containing 7A
CNFN	cornifelin
SLPI	secretory leukocyte peptidase inhibitor
OR7E91P	olfactory receptor, family 7, subfamily E, member 91 pseudogene
CUX1	cut-like homeobox 1
PLK3	polo-like kinase 3
RSPO3	R-spondin 3
SH3RF2	SH3 domain containing ring finger 2
GPSM1	G-protein signaling modulator 1
ATOH8	atonal homolog 8 (Drosophila)
FABP7	fatty acid binding protein 7, brain
PDZK1	PDZ domain containing 1
PXMP2	peroxisomal membrane protein 2, 22kDa
TMEM97	transmembrane protein 97
SORD	sorbitol dehydrogenase
GPT	glutamic-pyruvate transaminase (alanine aminotransferase)
EIF4B	eukaryotic translation initiation factor 4B
CCNG2	cyclin G2
RPS18	ribosomal protein S18
SUMF1	sulfatase modifying factor 1
SERPINB2	serpin peptidase inhibitor, clade B (ovalbumin), member 2
KAZALD1	Kazal-type serine peptidase inhibitor domain 1
IRX3	iroquois homeobox 3
TRIM35	tripartite motif containing 35
MKRN1	makorin ring finger protein 1
FGGY	FGGY carbohydrate kinase domain containing
COL6A2	collagen, type VI, alpha 2
CCBE1	collagen and calcium binding EGF domains 1
HOXB4	homeobox B4
WASH1	WAS protein family homolog 1
MICB	MHC class I polypeptide-related sequence B
DBN1	drebrin 1
IGFBP5	insulin-like growth factor binding protein 5
CLEC3B	C-type lectin domain family 3, member B
SCARA5	scavenger receptor class A, member 5 (putative)
FBLN1	fibulin 1
PDGFRL	platelet-derived growth factor receptor-like
ADH1C	alcohol dehydrogenase 1C (class I), gamma polypeptide
PCOLCE2	procollagen C-endopeptidase enhancer 2
SEMA3B	sema domain, immunoglobulin domain (Ig), short basic domain, secreted, (semaphorin) 3B
FAM71E1	family with sequence similarity 71, member E1
OSR2	odd-skipped related 2 (Drosophila)
AP2A2	adaptor-related protein complex 2, alpha 2 subunit
WIF1	WNT inhibitory factor 1
PID1	phosphotyrosine interaction domain containing 1
ARHGEF10	Rho guanine nucleotide exchange factor (GEF) 10
SGCA	sarcoglycan, alpha (50kDa dystrophin-associated glycoprotein)
MERTK	c-mer proto-oncogene tyrosine kinase
MPP2	membrane protein, palmitoylated 2 (MAGUK p55 subfamily member 2)
B3GAT3	beta-1,3-glucuronyltransferase 3 (glucuronosyltransferase I)
ZBTB47	zinc finger and BTB domain containing 47
CCDC80	coiled-coil domain containing 80
LHFP	lipoma HMGIC fusion partner
SLC9A3R2	solute carrier family 9 (sodium/hydrogen exchanger), member 3 regulator 2
VASN	vasorin
RAPH1	Ras association (RalGDS/AF-6) and pleckstrin homology domains 1
TMX4	thioredoxin-related transmembrane protein 4
AKAP13	A kinase (PRKA) anchor protein 13
PTGIS	prostaglandin I2 (prostacyclin) synthase
XIST	X (inactive)-specific transcript (non-protein coding)
CBLL1	Cas-Br-M (murine) ecotropic retroviral transforming sequence-like 1
RRAGD	Ras-related GTP binding D
SMARCA4	SWI/SNF related, matrix associated, actin dependent regulator of chromatin, subfamily a, member 4
CAST	calpastatin
ISCU	iron-sulfur cluster scaffold homolog (E. coli)
FXYD2	FXYD domain containing ion transport regulator 2
GSTT2	glutathione S-transferase theta 2
IL27	interleukin 27
MPP1	membrane protein, palmitoylated 1, 55kDa
LIN7A	lin-7 homolog A (C. elegans)
RIMBP3	RIMS binding protein 3
CCDC127	coiled-coil domain containing 127
SNX29	sorting nexin 29
FAM71E2	family with sequence similarity 71, member E2
ARID3A	AT rich interactive domain 3A (BRIGHT-like)
CCDC12	coiled-coil domain containing 12
C15orf40	chromosome 15 open reading frame 40
YWHAE	tyrosine 3-monooxygenase/tryptophan 5-monooxygenase activation protein, epsilon polypeptide
HLA-DQB1	major histocompatibility complex, class II, DQ beta 1
TMEM38A	transmembrane protein 38A
CTAG1A	cancer/testis antigen 1A
HLA-A	major histocompatibility complex, class I, A
CBX8	chromobox homolog 8
SNX19	sorting nexin 19
PTP4A3	protein tyrosine phosphatase type IVA, member 3
ORAI2	ORAI calcium release-activated calcium modulator 2
CACNG6	calcium channel, voltage-dependent, gamma subunit 6
PPM1F	protein phosphatase, Mg2+/Mn2+ dependent, 1F
SLC12A9	solute carrier family 12 (potassium/chloride transporters), member 9
SYNPO	synaptopodin
PTAFR	platelet-activating factor receptor
LMO2	LIM domain only 2 (rhombotin-like 1)
B3GALT6	UDP-Gal:betaGal beta 1,3-galactosyltransferase polypeptide 6
LPCAT1	lysophosphatidylcholine acyltransferase 1
IGLL1	immunoglobulin lambda-like polypeptide 1
EMCN	endomucin
TUBA4A	tubulin, alpha 4a
ANP32A-IT1	ANP32A intronic transcript 1 (non-protein coding)
SLFN5	schlafen family member 5
NICN1	nicolin 1
NUPR1	nuclear protein, transcriptional regulator, 1
ICAM2	intercellular adhesion molecule 2
KIAA1683	KIAA1683
TGFB1I1	transforming growth factor beta 1 induced transcript 1
HLA-DPA1	major histocompatibility complex, class II, DP alpha 1
SCGB1D1	secretoglobin, family 1D, member 1
CPA3	carboxypeptidase A3 (mast cell)
LCE2C	late cornified envelope 2C
LILRB2	leukocyte immunoglobulin-like receptor, subfamily B (with TM and ITIM domains), member 2
MPEG1	macrophage expressed 1
FBLN2	fibulin 2
LILRB5	leukocyte immunoglobulin-like receptor, subfamily B (with TM and ITIM domains), member 5
VSIG4	V-set and immunoglobulin domain containing 4
F13A1	coagulation factor XIII, A1 polypeptide
CRCT1	cysteine-rich C-terminal 1
HLA-DQA2	major histocompatibility complex, class II, DQ alpha 2
HLA-DQA1	major histocompatibility complex, class II, DQ alpha 1
HLA-DRB1	major histocompatibility complex, class II, DR beta 1
ADH1A	alcohol dehydrogenase 1A (class I), alpha polypeptide
LMOD1	leiomodin 1 (smooth muscle)
STAT6	signal transducer and activator of transcription 6, interleukin-4 induced
SERHL2	serine hydrolase-like 2
S100P	S100 calcium binding protein P
SLC12A2	solute carrier family 12 (sodium/potassium/chloride transporters), member 2
LOC645166	lymphocyte-specific protein 1 pseudogene
CRLF1	cytokine receptor-like factor 1
GZMK	granzyme K (granzyme 3; tryptase II)
HTATSF1P2	HIV-1 Tat specific factor 1 pseudogene 2
MED19	mediator complex subunit 19
RPUSD3	RNA pseudouridylate synthase domain containing 3
ALG1	asparagine-linked glycosylation 1, beta-1,4-mannosyltransferase homolog (S. cerevisiae)
IKBKG	inhibitor of kappa light polypeptide gene enhancer in B-cells, kinase gamma
SMTN	smoothelin
VPS18	vacuolar protein sorting 18 homolog (S. cerevisiae)
VWCE	von Willebrand factor C and EGF domains
TBC1D9B	TBC1 domain family, member 9B (with GRAM domain)
PSORS1C1	psoriasis susceptibility 1 candidate 1
HEPH	hephaestin
RHBDF1	rhomboid 5 homolog 1 (Drosophila)
SMA4	glucuronidase, beta pseudogene
AMFR	autocrine motility factor receptor
MUC20	mucin 20, cell surface associated
TSTD1	thiosulfate sulfurtransferase (rhodanese)-like domain containing 1
NXPH4	neurexophilin 4
SCAP	SREBF chaperone
BCL7A	B-cell CLL/lymphoma 7A
SP1	Sp1 transcription factor
SLC14A1	solute carrier family 14 (urea transporter), member 1 (Kidd blood group)
IRX5	iroquois homeobox 5
GSTM1	glutathione S-transferase mu 1
GSTM3	glutathione S-transferase mu 3 (brain)
NTN1	netrin 1
ANG	angiogenin, ribonuclease, RNase A family, 5
XYLT2	xylosyltransferase II
SAV1	salvador homolog 1 (Drosophila)
C22orf39	chromosome 22 open reading frame 39
TMEM25	transmembrane protein 25
NUAK1	NUAK family, SNF1-like kinase, 1
NFYC	nuclear transcription factor Y, gamma
TRNAU1AP	tRNA selenocysteine 1 associated protein 1
ATP1A4	ATPase, Na+/K+ transporting, alpha 4 polypeptide
FZR1	fizzy/cell division cycle 20 related 1 (Drosophila)
SHROOM3	shroom family member 3
POU2F1	POU class 2 homeobox 1
RPS10P7	ribosomal protein S10 pseudogene 7
GIT2	G protein-coupled receptor kinase interacting ArfGAP 2
ZFYVE26	zinc finger, FYVE domain containing 26
BTN3A2	butyrophilin, subfamily 3, member A2
HLA-F	major histocompatibility complex, class I, F
NFE2L1	nuclear factor (erythroid-derived 2)-like 1
PSPH	phosphoserine phosphatase
MRPL43	mitochondrial ribosomal protein L43
PNMAL1	PNMA-like 1
FAM129A	family with sequence similarity 129, member A
MXRA7	matrix-remodelling associated 7
CREB3L3	cAMP responsive element binding protein 3-like 3
RAB24	RAB24, member RAS oncogene family
CCNL2	cyclin L2
RHOT2	ras homolog gene family, member T2
NAPRT1	nicotinate phosphoribosyltransferase domain containing 1
CAPS	calcyphosine
CLDN6	claudin 6
SNHG5	small nucleolar RNA host gene 5 (non-protein coding)
B3GALTL	beta 1,3-galactosyltransferase-like
CCDC36	coiled-coil domain containing 36
MAB21L2	mab-21-like 2 (C. elegans)
LOC100131138	uncharacterized LOC100131138
PRSS36	protease, serine, 36
