# Supplementary material for: Nilotinib (Tasigna™) in the treatment of early diffuse systemic sclerosis: an open-label, pilot clinical trial
Source: Arthritis Res Ther. 2015 Aug 18;17(1):213. doi: 10.1186/s13075-015-0721-3 (PMC4538758; doi:10.1186/s13075-015-0721-3)
Supplement: Additional file 4: — Spearman correlation statistics (correlation coefficients and p values) for intrinsic subset assignment. (XLSX 11 kb) [file 13075_2015_721_MOESM4_ESM.xlsx]

## Sheet: Spearman_corr
Sample ID	proliferative centroid rho	proliferative centroid p value	inflammatory centroid rho	inflammatory centroid p-value	normal-like centroid rho	normal-like centroid p-value
N1_base_FA_nilotinib	-0.0111	0.7775	0.1566	< 0.0001	-0.07158	0.068
N5_base_LA_nilotinib	0.04257	0.2781	0.1198	0.0022	-0.09168	0.0193
N5_6mo_LA_nilotinib	0.1409	0.0003	-0.1304	0.0009	-0.03877	0.3233
N5_12mo_LA_nilotinib	0.09915	0.0114	-0.2	< 0.0001	0.01154	0.7689
N7_base_RA_nilotinib	-0.2246	< 0.0001	0.2955	< 0.0001	0.1205	0.0021
N7_6mo_RA_nilotinib	-0.1943	< 0.0001	0.2481	< 0.0001	0.1296	0.0009
N9_base_FA_nilotinib	0.08353	0.0331	0.134	0.0006	-0.197	< 0.0001
N10_base_RA_nilotinib	0.134	0.0006	-0.1504	0.0001	-0.09953	0.0111
N10_6mo_RA_nilotinib	0.1319	0.0007	-0.1156	0.0031	-0.1305	0.0008
N10_12mo_RA_nilotinib	0.07675	0.0503	-0.3346	< 0.0001	0.08756	0.0255
N11_base_RA_nilotinib	-0.1483	0.0001	0.412	< 0.0001	-0.01867	0.6344
N11_6mo_RA_nilotinib	-0.1248	0.0014	0.2222	< 0.0001	0.02323	0.5541
N11_12mo_RA_nilotinib	-0.2778	< 0.0001	0.1786	< 0.0001	0.239	< 0.0001
N15_base_RA_nilotinib	0.1347	0.0006	0.07267	0.0639	-0.2354	< 0.0001
N15_6mo_RA_nilotinib	-0.02598	0.5081	0.1576	< 0.0001	-0.09748	0.0128
N15_12mo_RA_nilotinib	0.03675	0.3492	-0.116	0.003	0.01707	0.6638
N16_base_RA_nilotinib	-0.09217	0.0187	-0.05546	0.1575	0.2286	< 0.0001
N16_6mo_RA_nilotinib	0.04726	0.2285	0.001292	0.9737	-0.1155	0.0032
N16_12mo_RA_nilotinib	-0.02339	0.5513	-0.152	< 0.0001	0.16	< 0.0001
N18_base_LA_nilotinib	-0.05668	0.1486	0.3706	< 0.0001	-0.1726	< 0.0001
N18_6mo_LA_nilotinib	-0.07	0.0743	0.3581	< 0.0001	-0.1384	0.0004
N19_base_LA_nilotinib	0.2023	< 0.0001	-0.3612	< 0.0001	-0.07617	0.0521
N19_6mo_LA_nilotinib	0.2073	< 0.0001	-0.2984	< 0.0001	-0.1477	0.0002
N19_12mo_LA_nilotinib	0.1126	0.004	0.08234	0.0357	-0.2894	< 0.0001
4mm_1	-0.04696	0.2315	-0.2522	< 0.0001	0.2404	< 0.0001
4mm_2	-0.1232	0.0016	-0.1396	0.0004	0.2831	< 0.0001
4mm_skin discard	-0.01036	0.7919	-0.2069	< 0.0001	0.1875	< 0.0001
4mm_skin discard (2)	-0.01757	0.6546	-0.2118	< 0.0001	0.1914	< 0.0001
