# Supplementary material for: Nilotinib (Tasigna™) in the treatment of early diffuse systemic sclerosis: an open-label, pilot clinical trial
Source: Arthritis Res Ther. 2015 Aug 18;17(1):213. doi: 10.1186/s13075-015-0721-3 (PMC4538758; doi:10.1186/s13075-015-0721-3)
Supplement: Additional file 5: — Detailed output for the 666 gene signature in improvers from Fig. 4b . For each gene in the improver gene signature, the following information is provided: where it is upregulated (baseline or post treatment), gene symbol, gene name, raw p value, false discovery rate (FDR)(BH), q value, fold change, baseline mean expression value and post-treatment mean expression value. (XLSX 73 kb) [file 13075_2015_721_MOESM5_ESM.xlsx]

## Sheet: Sheet1
Upregulated in	Gene symbol	Gene name	p-value	FDR(BH)	q-value	Fold change	Base mean	Post mean
Post	RELL2	RELT-like 2	0.0001935	0.921907	0.820023	0.291539	-0.138738	0.152801
Base	CD200	CD200 molecule	0.000330635	0.921907	0.820023	0.629054	0.303306	-0.325747
Base	SPATA2	spermatogenesis associated 2	0.000417941	0.921907	0.820023	0.351901	0.148102	-0.203799
Post	TMEM161A	transmembrane protein 161A	0.000797774	0.921907	0.820023	0.274566	-0.116473	0.158093
Base	SMAD2	SMAD family member 2	0.00138776	0.921907	0.820023	0.523204	0.249144	-0.274059
Post	SERPING1	serpin peptidase inhibitor, clade G (C1 inhibitor), member 1	0.00142997	0.921907	0.820023	0.601074	-0.267632	0.333441
Post	KLHL31	kelch-like 31 (Drosophila)	0.00145697	0.921907	0.820023	0.659714	-0.296187	0.363527
Post	CAMKV	CaM kinase-like vesicle-associated	0.00176388	0.921907	0.820023	1.29881	-0.611609	0.687204
Base	UGCG	UDP-glucose ceramide glucosyltransferase	0.00190684	0.921907	0.820023	0.456765	0.215925	-0.24084
Post	KIAA0087	KIAA0087	0.00195521	0.921907	0.820023	0.320958	-0.138239	0.182719
Post	LOC283553	uncharacterized LOC283553	0.00209906	0.921907	0.820023	0.580636	-0.343823	0.236814
Post	C7orf54	chromosome 7 open reading frame 54	0.00246731	0.921907	0.820023	0.529526	-0.280214	0.249312
Post	RAPGEF3	Rap guanine nucleotide exchange factor (GEF) 3	0.00249856	0.921907	0.820023	0.240839	-0.124572	0.116267
Post	ANKRD35	ankyrin repeat domain 35	0.00268604	0.921907	0.820023	0.534113	-0.324522	0.209591
Post	MAPKBP1	mitogen-activated protein kinase binding protein 1	0.00268821	0.921907	0.820023	0.474392	-0.263119	0.211273
Post	ROBO4	roundabout homolog 4, magic roundabout (Drosophila)	0.00285173	0.921907	0.820023	0.390327	-0.141182	0.249145
Post	SMCR6	Smith-Magenis syndrome chromosome region, candidate 6	0.00295354	0.921907	0.820023	0.498677	-0.293935	0.204742
Post	KIAA1257	KIAA1257	0.00313652	0.921907	0.820023	0.85886	-0.291081	0.567779
Post	ARHGEF4	Rho guanine nucleotide exchange factor (GEF) 4	0.0031781	0.921907	0.820023	0.464467	-0.301171	0.163296
Post	CCDC103	coiled-coil domain containing 103	0.00320873	0.921907	0.820023	0.548743	-0.287925	0.260817
Post	LCNL1	lipocalin-like 1	0.003406	0.921907	0.820023	0.647267	-0.258994	0.388272
Base	ZNF436	zinc finger protein 436	0.00349137	0.921907	0.820023	0.343013	0.127235	-0.215779
Post	OLFML1	olfactomedin-like 1	0.00357368	0.921907	0.820023	0.563816	-0.288383	0.275433
Base	RFC1	replication factor C (activator 1) 1, 145kDa	0.00358754	0.921907	0.820023	0.298974	0.124572	-0.174401
Post	ZBTB40	zinc finger and BTB domain containing 40	0.00371253	0.921907	0.820023	0.41787	-0.213258	0.204611
Base	PZP	pregnancy-zone protein	0.00388934	0.921907	0.820023	0.813872	0.315583	-0.498289
Post	NUDT17	nudix (nucleoside diphosphate linked moiety X)-type motif 17	0.00395921	0.921907	0.820023	0.420364	-0.209346	0.211018
Post	CHD3	chromodomain helicase DNA binding protein 3	0.0040167	0.921907	0.820023	0.25503	-0.124207	0.130824
Post	PLIN1	perilipin 1	0.00405118	0.921907	0.820023	0.830482	-0.548118	0.282364
Base	CDKN2B-AS	CDKN2B antisense RNA (non-protein coding)	0.00415052	0.921907	0.820023	0.583771	0.285815	-0.297956
Post	SLC22A14	solute carrier family 22, member 14	0.00420586	0.921907	0.820023	0.51595	-0.231041	0.284909
Post	C1orf35	chromosome 1 open reading frame 35	0.00424546	0.921907	0.820023	0.527947	-0.211442	0.316505
Post	WNT4	wingless-type MMTV integration site family, member 4	0.00429561	0.921907	0.820023	0.406936	-0.199316	0.207621
Post	COG1	component of oligomeric golgi complex 1	0.00430255	0.921907	0.820023	0.252156	-0.081489	0.170667
Base	CPPED1	calcineurin-like phosphoesterase domain containing 1	0.00448232	0.921907	0.820023	0.371086	0.165911	-0.205175
Base	PIM2	pim-2 oncogene	0.00509237	0.921907	0.820023	0.473375	0.274059	-0.199316
Post	CLPS	colipase, pancreatic	0.00518037	0.921907	0.820023	0.323887	-0.132877	0.191011
Post	HM13	histocompatibility (minor) 13	0.00526474	0.921907	0.820023	0.249145	-0.132877	0.116267
Post	SNORA71C	small nucleolar RNA, H/ACA box 71C	0.00527894	0.921907	0.820023	0.35903	-0.162489	0.196542
Base	SOX4	SRY (sex determining region Y)-box 4	0.00550272	0.921907	0.820023	0.639471	0.398631	-0.24084
Base	GUCY1B3	guanylate cyclase 1, soluble, beta 3	0.00555332	0.921907	0.820023	0.639471	0.207621	-0.431851
Post	FLJ42200	FLJ42200 protein	0.00566035	0.921907	0.820023	0.313439	-0.19533	0.118108
Post	C3orf51	chromosome 3 open reading frame 51	0.00581506	0.921907	0.820023	0.458189	-0.136609	0.32158
Post	TRMT1	TRM1 tRNA methyltransferase 1 homolog (S. cerevisiae)	0.0058375	0.921907	0.820023	0.135527	-0.0650042	0.0705227
Base	TMEM50A	transmembrane protein 50A	0.00590187	0.921907	0.820023	0.263035	0.12276	-0.140275
Base	ZBTB26	zinc finger and BTB domain containing 26	0.00592001	0.921907	0.820023	1.37571	0.606286	-0.769425
Post	LOC387646	leucine rich repeat containing 37, member A family pseudogene	0.00597666	0.921907	0.820023	0.599981	-0.364358	0.235623
Post	SCRIB	scribbled homolog (Drosophila)	0.00597733	0.921907	0.820023	0.274059	-0.149487	0.124572
Post	XLOC_007231	NULL	0.00611656	0.921907	0.820023	0.342027	-0.210951	0.131076
Base	FMNL1	formin-like 1	0.00622016	0.921907	0.820023	0.549467	0.161173	-0.388294
Post	FAM180B	family with sequence similarity 180, member B	0.0062245	0.921907	0.820023	1.16965	-0.653601	0.516045
Base	STOM	stomatin	0.00627993	0.921907	0.820023	0.597947	0.282364	-0.315583
Post	LOC100144604	uncharacterized LOC100144604	0.00653903	0.921907	0.820023	0.256868	-0.157786	0.0990817
Post	ANKRD13B	ankyrin repeat domain 13B	0.00667095	0.921907	0.820023	0.32949	-0.158494	0.170996
Post	LYNX1	Ly6/neurotoxin 1	0.00694341	0.921907	0.820023	0.581337	-0.307278	0.274059
Post	KIAA0907	KIAA0907	0.00715038	0.921907	0.820023	0.446134	-0.225893	0.220241
Base	FMO1	flavin containing monooxygenase 1	0.00734827	0.921907	0.820023	0.805567	0.506594	-0.298974
Post	UMOD	uromodulin	0.00739662	0.921907	0.820023	0.323888	-0.191011	0.132877
Post	ANKRD20A5P	ankyrin repeat domain 20 family, member A5, pseudogene	0.00745991	0.921907	0.820023	0.432905	-0.200948	0.231957
Base	SPI1	spleen focus forming virus (SFFV) proviral integration oncogene spi1	0.00747821	0.921907	0.820023	0.357108	0.199316	-0.157792
Post	MIS18A	MIS18 kinetochore protein homolog A (S. pombe)	0.00758346	0.921907	0.820023	0.279602	-0.154072	0.125529
Post	FBLN2	fibulin 2	0.0076266	0.921907	0.820023	0.481679	-0.307278	0.174401
Post	C19orf80	chromosome 19 open reading frame 80	0.00773117	0.921907	0.820023	1.07645	-0.506141	0.570306
Base	AKAP2	A kinase (PRKA) anchor protein 2	0.00781833	0.921907	0.820023	1.02852	0.510607	-0.517909
Base	KBTBD2	kelch repeat and BTB (POZ) domain containing 2	0.00836114	0.921907	0.820023	0.661977	0.334735	-0.327242
Base	RASGRP3	RAS guanyl releasing protein 3 (calcium and DAG-regulated)	0.00840727	0.921907	0.820023	0.714214	0.365412	-0.348803
Post	BCS1L	BCS1-like (S. cerevisiae)	0.00843695	0.921907	0.820023	0.323888	-0.157792	0.166097
Base	UBE2E2	ubiquitin-conjugating enzyme E2E 2	0.00849391	0.921907	0.820023	0.489061	0.196764	-0.292297
Post	ALB	albumin	0.00857401	0.921907	0.820023	0.373717	-0.240839	0.132877
Post	UCN2	urocortin 2	0.00861761	0.921907	0.820023	0.747434	-0.382022	0.365412
Base	TIMD4	T-cell immunoglobulin and mucin domain containing 4	0.00873223	0.921907	0.820023	1.64029	0.655497	-0.984796
Base	PARVB	parvin, beta	0.00881644	0.921907	0.820023	0.348803	0.232535	-0.116268
Post	NUDT10	nudix (nucleoside diphosphate linked moiety X)-type motif 10	0.00896693	0.921907	0.820023	0.323668	-0.122497	0.201171
Post	LOC729668	golgi autoantigen, golgin subfamily a, 6 pseudogene	0.00897078	0.921907	0.820023	0.671122	-0.348167	0.322955
Base	TERF2IP	telomeric repeat binding factor 2, interacting protein	0.00904277	0.921907	0.820023	0.157792	0.0747435	-0.0830483
Post	GRIN3B	glutamate receptor, ionotropic, N-methyl-D-aspartate 3B	0.00908078	0.921907	0.820023	0.48168	-0.157792	0.323888
Post	KRTCAP2	keratinocyte associated protein 2	0.00910701	0.921907	0.820023	0.192174	-0.129672	0.0625025
Post	LOC441268	uncharacterized LOC441268	0.0091366	0.921907	0.820023	0.479538	-0.286272	0.193266
Post	GOLGA8IP	golgin A8 family, member I, pseudogene	0.00934069	0.921907	0.820023	0.356243	-0.15467	0.201573
Post	RBM39	RNA binding motif protein 39	0.00940506	0.921907	0.820023	0.303582	-0.173136	0.130446
Base	JAK3	Janus kinase 3	0.00943946	0.921907	0.820023	0.91353	0.44846	-0.46507
Base	A2M	alpha-2-macroglobulin	0.00949154	0.921907	0.820023	0.722519	0.348802	-0.373717
Base	MILR1	mast cell immunoglobulin-like receptor 1	0.00959132	0.921907	0.820023	0.671546	0.454113	-0.217433
Base	KCTD10	potassium channel tetramerisation domain containing 10	0.00968078	0.921907	0.820023	0.424861	0.24757	-0.17729
Post	LAMB2	laminin, beta 2 (laminin S)	0.0100565	0.921907	0.820023	0.376125	-0.148567	0.227558
Post	NPR2	natriuretic peptide receptor B/guanylate cyclase B (atrionatriuretic peptide receptor B)	0.0102275	0.921907	0.820023	0.406936	-0.157792	0.249145
Post	ZCWPW1	zinc finger, CW type with PWWP domain 1	0.010263	0.921907	0.820023	0.503061	-0.252254	0.250807
Post	HOXA6	homeobox A6	0.0104905	0.921907	0.820023	1.05674	-0.500999	0.555739
Post	POLD1	polymerase (DNA directed), delta 1, catalytic subunit 125kDa	0.0106039	0.921907	0.820023	0.22423	-0.107962	0.116267
Base	KCNJ5	potassium inwardly-rectifying channel, subfamily J, member 5	0.0109063	0.921907	0.820023	0.864429	0.427499	-0.43693
Post	CBX2	chromobox homolog 2	0.011068	0.921907	0.820023	0.348803	-0.199316	0.149487
Post	SHC3	SHC (Src homology 2 domain containing) transforming protein 3	0.0111846	0.921907	0.820023	0.766109	-0.440529	0.32558
Base	PCDHB4	protocadherin beta 4	0.0112541	0.921907	0.820023	0.75564	0.413455	-0.342185
Base	SIGLEC7	sialic acid binding Ig-like lectin 7	0.0113088	0.921907	0.820023	0.647776	0.20762	-0.440155
Post	LOC283070	uncharacterized LOC283070	0.0113353	0.921907	0.820023	0.35211	-0.262321	0.0897895
Base	C2CD4B	C2 calcium-dependent domain containing 4B	0.0113736	0.921907	0.820023	1.18559	0.479214	-0.706371
Post	MIR143HG	MIR143 host gene (non-protein coding)	0.0114346	0.921907	0.820023	0.517753	-0.224608	0.293145
Post	FMOD	fibromodulin	0.0115403	0.921907	0.820023	0.473375	-0.191011	0.282364
Post	MX2	myxovirus (influenza virus) resistance 2 (mouse)	0.0115656	0.921907	0.820023	0.23465	-0.085474	0.149176
Post	GDPD2	glycerophosphodiester phosphodiesterase domain containing 2	0.0115729	0.921907	0.820023	0.566593	-0.315897	0.250696
Post	TBL1X	transducin (beta)-like 1X-linked	0.0116537	0.921907	0.820023	0.340498	-0.207621	0.132877
Post	TBC1D1	TBC1 (tre-2/USP6, BUB2, cdc16) domain family, member 1	0.0116739	0.921907	0.820023	0.304814	-0.114769	0.190044
Post	LOC100170939	glucuronidase, beta pseudogene	0.0117051	0.921907	0.820023	0.430266	-0.186911	0.243356
Post	EGFLAM	EGF-like, fibronectin type III and laminin G domains	0.0117511	0.921907	0.820023	0.471924	-0.192277	0.279648
Post	CFD	complement factor D (adipsin)	0.0118476	0.921907	0.820023	0.938444	-0.614556	0.323888
Base	USP3	ubiquitin specific peptidase 3	0.0118658	0.921907	0.820023	0.254108	0.110506	-0.143602
Post	GTF2IRD2B	GTF2I repeat domain containing 2B	0.0121144	0.921907	0.820023	0.476482	-0.266937	0.209545
Base	CACHD1	cache domain containing 1	0.0121757	0.921907	0.820023	0.539659	0.356443	-0.183217
Base	GPR4	G protein-coupled receptor 4	0.0122104	0.921907	0.820023	1.3786	0.921835	-0.456765
Base	RELB	v-rel reticuloendotheliosis viral oncogene homolog B	0.012212	0.921907	0.820023	0.67269	0.290669	-0.382022
Base	RIN2	Ras and Rab interactor 2	0.0122135	0.921907	0.820023	0.60014	0.341472	-0.258668
Base	STX6	syntaxin 6	0.0122684	0.921907	0.820023	0.307278	0.107962	-0.199316
Base	C2orf47	chromosome 2 open reading frame 47	0.0123967	0.921907	0.820023	0.262671	0.162224	-0.100447
Post	ADH1A	alcohol dehydrogenase 1A (class I), alpha polypeptide	0.0124477	0.921907	0.820023	0.46507	-0.215925	0.249144
Base	C4BPB	complement component 4 binding protein, beta	0.0125196	0.921907	0.820023	0.921835	0.489984	-0.431851
Base	C14orf109	chromosome 14 open reading frame 109	0.0125556	0.921907	0.820023	0.287045	0.147086	-0.139959
Post	FABP1	fatty acid binding protein 1, liver	0.0125907	0.921907	0.820023	0.65608	-0.406936	0.249144
Post	ZNF280A	zinc finger protein 280A	0.0126103	0.921907	0.820023	0.87837	-0.52076	0.35761
Post	TMEM143	transmembrane protein 143	0.0126565	0.921907	0.820023	0.416323	-0.212185	0.204137
Post	MEF2BNB	MEF2B neighbor	0.0127234	0.921907	0.820023	0.323432	-0.161495	0.161937
Post	LOC729424	uncharacterized LOC729424	0.0127633	0.921907	0.820023	0.547006	-0.316027	0.230979
Post	LOC497256	uncharacterized LOC497256	0.0129399	0.921907	0.820023	0.224622	-0.137277	0.0873447
Base	C11orf96	chromosome 11 open reading frame 96	0.0129512	0.921907	0.820023	0.733685	0.440515	-0.29317
Base	FZD5	frizzled family receptor 5	0.0132733	0.921907	0.820023	0.631166	0.232535	-0.398631
Post	RAB9B	RAB9B, member RAS oncogene family	0.013381	0.921907	0.820023	0.717216	-0.444673	0.272542
Base	MMP14	matrix metallopeptidase 14 (membrane-inserted)	0.0134033	0.921907	0.820023	0.323888	0.149487	-0.174401
Base	SLC2A3	solute carrier family 2 (facilitated glucose transporter), member 3	0.0135885	0.921907	0.820023	0.898945	0.435148	-0.463797
Base	SENP2	SUMO1/sentrin/SMT3 specific peptidase 2	0.0138391	0.921907	0.820023	0.365412	0.215925	-0.149487
Post	LSAMP	limbic system-associated membrane protein	0.0139021	0.921907	0.820023	0.398631	-0.116267	0.282364
Post	CRLF1	cytokine receptor-like factor 1	0.0139877	0.921907	0.820023	0.589765	-0.204527	0.385237
Post	ITGB7	integrin, beta 7	0.0139961	0.921907	0.820023	0.48168	-0.191011	0.290669
Post	SCEL	sciellin	0.0140845	0.921907	0.820023	0.829481	-0.295704	0.533777
Base	TMEM30B	transmembrane protein 30B	0.014154	0.921907	0.820023	0.310953	0.147364	-0.163589
Base	NKX3-1	NK3 homeobox 1	0.0142208	0.921907	0.820023	0.65608	0.357107	-0.298974
Base	SH3RF1	SH3 domain containing ring finger 1	0.0142344	0.921907	0.820023	0.530173	0.32024	-0.209933
Post	TMEM205	transmembrane protein 205	0.0142673	0.921907	0.820023	0.272296	-0.08922	0.183076
Base	LRRFIP2	leucine rich repeat (in FLII) interacting protein 2	0.0144042	0.921907	0.820023	0.334009	0.129837	-0.204172
Post	TNFRSF13C	tumor necrosis factor receptor superfamily, member 13C	0.0145723	0.921907	0.820023	0.357107	-0.174401	0.182706
Base	C1RL	complement component 1, r subcomponent-like	0.0145974	0.921907	0.820023	0.523111	0.333405	-0.189705
Post	C6orf141	chromosome 6 open reading frame 141	0.014611	0.921907	0.820023	0.826956	-0.472862	0.354095
Post	LOC100133131	uncharacterized LOC100133131	0.0146476	0.921907	0.820023	0.243059	-0.132532	0.110527
Post	TSC2	tuberous sclerosis 2	0.0146569	0.921907	0.820023	0.705917	-0.390418	0.3155
Post	ZNF713	zinc finger protein 713	0.0147265	0.921907	0.820023	0.449431	-0.254218	0.195213
Post	CCDC125	coiled-coil domain containing 125	0.0148746	0.921907	0.820023	0.320286	-0.134926	0.18536
Base	MAP1LC3B	microtubule-associated protein 1 light chain 3 beta	0.0149198	0.921907	0.820023	0.341586	0.102208	-0.239379
Post	LY6G6C	lymphocyte antigen 6 complex, locus G6C	0.014965	0.921907	0.820023	0.595483	-0.433152	0.162332
Post	ATP1B2	ATPase, Na+/K+ transporting, beta 2 polypeptide	0.0149813	0.921907	0.820023	0.44846	-0.274059	0.174401
Post	HFE2	hemochromatosis type 2 (juvenile)	0.0150158	0.921907	0.820023	0.747397	-0.40018	0.347217
Post	RABEP2	rabaptin, RAB GTPase binding effector protein 2	0.0150419	0.921907	0.820023	0.384995	-0.166418	0.218577
Post	LOC286109	uncharacterized LOC286109	0.0154349	0.921907	0.820023	0.536628	-0.262312	0.274315
Post	LOC100132273	uncharacterized LOC100132273	0.0154674	0.921907	0.820023	0.425563	-0.229713	0.19585
Post	TSPAN18	tetraspanin 18	0.0154676	0.921907	0.820023	0.860502	-0.482795	0.377707
Base	CHPT1	choline phosphotransferase 1	0.01547	0.921907	0.820023	0.46507	0.282364	-0.182706
Post	SERPINB11	serpin peptidase inhibitor, clade B (ovalbumin), member 11 (gene/pseudogene)	0.0154917	0.921907	0.820023	1.31456	-0.567153	0.747411
Post	LOC645249	uncharacterized LOC645249	0.0155448	0.921907	0.820023	0.921774	-0.391341	0.530432
Base	UTP18	UTP18, small subunit (SSU) processome component, homolog (yeast)	0.0156331	0.921907	0.820023	0.599227	0.302281	-0.296946
Post	OR4C15	olfactory receptor, family 4, subfamily C, member 15	0.015769	0.921907	0.820023	0.602367	-0.272454	0.329912
Post	TCF7L1	transcription factor 7-like 1 (T-cell specific, HMG-box)	0.016021	0.921907	0.820023	0.571805	-0.174572	0.397233
Post	ID2	inhibitor of DNA binding 2, dominant negative helix-loop-helix protein	0.0161027	0.921907	0.820023	0.257449	-0.091353	0.166097
Post	CCDC88C	coiled-coil domain containing 88C	0.0161829	0.921907	0.820023	0.297513	-0.15325	0.144263
Post	INHA	inhibin, alpha	0.0161915	0.921907	0.820023	0.357107	-0.191011	0.166096
Post	JDP2	Jun dimerization protein 2	0.0162063	0.921907	0.820023	0.265754	-0.132877	0.132877
Post	MXD1	MAX dimerization protein 1	0.0162393	0.921907	0.820023	0.369893	-0.146029	0.223864
Base	RELL1	RELT-like 1	0.0162541	0.921907	0.820023	0.571244	0.348029	-0.223215
Post	C8orf78	chromosome 8 open reading frame 78	0.0162975	0.921907	0.820023	0.245093	-0.120435	0.124658
Post	SMAD6	SMAD family member 6	0.016392	0.921907	0.820023	0.597947	-0.290669	0.307278
Base	FRMD5	FERM domain containing 5	0.0163932	0.921907	0.820023	0.878509	0.541318	-0.337191
Post	UBXN1	UBX domain protein 1	0.0165367	0.921907	0.820023	0.2666	-0.117432	0.149168
Base	MSL2	male-specific lethal 2 homolog (Drosophila)	0.0167332	0.921907	0.820023	0.437691	0.268317	-0.169374
Post	XLOC_007506	NULL	0.0167458	0.921907	0.820023	0.174689	-0.067582	0.107107
Base	CLEC2D	C-type lectin domain family 2, member D	0.0168423	0.921907	0.820023	0.650599	0.262632	-0.387967
Base	RBP5	retinol binding protein 5, cellular	0.0169	0.921907	0.820023	0.7183	0.289272	-0.429028
Base	MRPL15	mitochondrial ribosomal protein L15	0.0169294	0.921907	0.820023	0.217264	0.125833	-0.0914315
Post	ABCC10	ATP-binding cassette, sub-family C (CFTR/MRP), member 10	0.0169712	0.921907	0.820023	0.395754	-0.255054	0.1407
Base	TXNDC12	thioredoxin domain containing 12 (endoplasmic reticulum)	0.0170763	0.921907	0.820023	0.326603	0.177719	-0.148883
Base	MSN	moesin	0.0171907	0.921907	0.820023	0.265754	0.149487	-0.116267
Base	RFWD2	ring finger and WD repeat domain 2	0.0172317	0.921907	0.820023	0.632018	0.402363	-0.229655
Base	TM9SF2	transmembrane 9 superfamily member 2	0.0173273	0.921907	0.820023	0.380076	0.177264	-0.202812
Base	ATP8B4	ATPase, class I, type 8B, member 4	0.0174325	0.921907	0.820023	0.944986	0.616321	-0.328665
Post	SMARCC2	SWI/SNF related, matrix associated, actin dependent regulator of chromatin, subfamily c, member 2	0.0175389	0.921907	0.820023	0.456765	-0.174401	0.282364
Post	LOC100130276	uncharacterized LOC100130276	0.0175785	0.921907	0.820023	0.376134	-0.196991	0.179142
Base	LOC349160	uncharacterized LOC349160	0.017677	0.921907	0.820023	0.262142	0.122921	-0.139221
Base	EPDR1	ependymin related protein 1 (zebrafish)	0.0179184	0.921907	0.820023	0.519318	0.331225	-0.188093
Post	FMO6P	flavin containing monooxygenase 6 pseudogene	0.0180442	0.921907	0.820023	0.494232	-0.291843	0.202389
Post	ZNF503-AS2	ZNF503 antisense RNA 2 (non-protein coding)	0.0180881	0.921907	0.820023	0.588916	-0.371418	0.217498
Base	CD53	CD53 molecule	0.0181266	0.921907	0.820023	0.647776	0.191011	-0.456765
Post	ABCC5	ATP-binding cassette, sub-family C (CFTR/MRP), member 5	0.0181342	0.921907	0.820023	0.340497	-0.157792	0.182706
Post	WNT10A	wingless-type MMTV integration site family, member 10A	0.0182472	0.921907	0.820023	0.697605	-0.398632	0.298974
Post	ITIH6	inter-alpha-trypsin inhibitor heavy chain family, member 6	0.0183978	0.921907	0.820023	0.471974	-0.234605	0.23737
Post	XRCC6BP1	XRCC6 binding protein 1	0.0187457	0.921907	0.820023	0.286972	-0.163678	0.123294
Base	SELP	selectin P (granule membrane protein 140kDa, antigen CD62)	0.0187851	0.921907	0.820023	0.622862	0.290669	-0.332193
Post	MUTED	muted homolog (mouse)	0.0192486	0.921907	0.820023	0.293083	-0.195847	0.0972362
Post	NDEL1	nudE nuclear distribution gene E homolog (A. nidulans)-like 1	0.0192674	0.921907	0.820023	0.215925	-0.0747435	0.141182
Post	CRIPAK	cysteine-rich PAK1 inhibitor	0.0193131	0.921907	0.820023	0.230072	-0.166038	0.0640348
Base	INTS12	integrator complex subunit 12	0.0193567	0.921907	0.820023	0.212402	0.087536	-0.124866
Post	CRYBA2	crystallin, beta A2	0.0193588	0.921907	0.820023	0.356905	-0.130289	0.226616
Post	BBS5	Bardet-Biedl syndrome 5	0.0196165	0.921907	0.820023	0.473975	-0.323015	0.15096
Post	LOC100506214	NULL	0.0199986	0.921907	0.820023	0.560342	-0.312769	0.247574
Post	UBE2O	ubiquitin-conjugating enzyme E2O	0.0200352	0.921907	0.820023	0.614985	-0.324339	0.290646
Post	LOC96610	BMS1 homolog, ribosome assembly protein (yeast) pseudogene	0.0201083	0.921907	0.820023	0.604072	-0.241465	0.362607
Post	SH3GL1P2	SH3-domain GRB2-like 1 pseudogene 2	0.020198	0.921907	0.820023	0.379559	-0.268289	0.11127
Post	SLC25A45	solute carrier family 25, member 45	0.0202551	0.921907	0.820023	0.578705	-0.294465	0.28424
Post	LILRB2	leukocyte immunoglobulin-like receptor, subfamily B (with TM and ITIM domains), member 2	0.0203285	0.921907	0.820023	0.315583	-0.141182	0.174401
Base	UBC	ubiquitin C	0.0203373	0.921907	0.820023	0.390327	0.191011	-0.199316
Post	SOX5	SRY (sex determining region Y)-box 5	0.0203927	0.921907	0.820023	0.597947	-0.315583	0.282364
Post	CDKN1C	cyclin-dependent kinase inhibitor 1C (p57, Kip2)	0.0204753	0.921907	0.820023	0.440156	-0.107963	0.332193
Post	LOC100506514	uncharacterized LOC100506514	0.0205502	0.921907	0.820023	0.34212	-0.198274	0.143846
Post	DEFB121	defensin, beta 121	0.0206928	0.921907	0.820023	0.27894	-0.192052	0.0868888
Post	INPP5E	inositol polyphosphate-5-phosphatase, 72 kDa	0.0207469	0.921907	0.820023	0.441333	-0.225245	0.216088
Base	ZNF664	zinc finger protein 664	0.0207924	0.921907	0.820023	0.259831	0.102264	-0.157567
Base	EAF1	ELL associated factor 1	0.0210278	0.921907	0.820023	0.431826	0.118226	-0.3136
Post	CRYBB2P1	crystallin, beta B2 pseudogene 1	0.0211617	0.921907	0.820023	0.300716	-0.188954	0.111763
Base	RRP1B	ribosomal RNA processing 1 homolog B (S. cerevisiae)	0.0214004	0.921907	0.820023	0.518893	0.191406	-0.327487
Post	XLOC_011183	NULL	0.0214387	0.921907	0.820023	0.654507	-0.407139	0.247367
Base	WRB	tryptophan rich basic protein	0.0215051	0.921907	0.820023	0.281757	0.171029	-0.110728
Base	C20orf30	chromosome 20 open reading frame 30	0.0216215	0.921907	0.820023	0.373265	0.232696	-0.14057
Post	ATOH8	atonal homolog 8 (Drosophila)	0.0217087	0.921907	0.820023	0.530737	-0.239377	0.291359
Post	XLOC_004609	NULL	0.0218193	0.921907	0.820023	0.189178	-0.110411	0.0787665
Post	MSTO2P	misato homolog 2 pseudogene	0.0219067	0.921907	0.820023	0.387951	-0.213546	0.174405
Post	PLA2G2C	phospholipase A2, group IIC	0.0219588	0.921907	0.820023	0.379902	-0.200667	0.179235
Post	LOC143286	uncharacterized LOC143286	0.0219771	0.921907	0.820023	0.363681	-0.212743	0.150939
Post	EFCAB10	EF-hand calcium binding domain 10	0.0220337	0.921907	0.820023	0.481233	-0.189857	0.291377
Post	ZSCAN2	zinc finger and SCAN domain containing 2	0.0221548	0.921907	0.820023	0.459623	-0.163134	0.296489
Post	TRIM39-RPP21	TRIM39-RPP21 readthrough	0.0222047	0.921907	0.820023	0.22348	-0.071378	0.152102
Post	DLGAP4	discs, large (Drosophila) homolog-associated protein 4	0.0222239	0.921907	0.820023	0.298283	-0.139577	0.158705
Post	BEX2	brain expressed X-linked 2	0.0222592	0.921907	0.820023	0.371463	-0.185041	0.186422
Base	AGTPBP1	ATP/GTP binding protein 1	0.0222798	0.921907	0.820023	0.296232	0.120168	-0.176063
Post	TNFRSF18	tumor necrosis factor receptor superfamily, member 18	0.0224915	0.921907	0.820023	0.323888	-0.207621	0.116267
Post	HOXA7	homeobox A7	0.0226606	0.921907	0.820023	0.788958	-0.489984	0.298974
Base	GCNT2	glucosaminyl (N-acetyl) transferase 2, I-branching enzyme (I blood group)	0.022789	0.921907	0.820023	0.348803	0.199316	-0.149487
Base	TRPM6	transient receptor potential cation channel, subfamily M, member 6	0.0228503	0.921907	0.820023	0.788958	0.44846	-0.340498
Base	RBM47	RNA binding motif protein 47	0.0229788	0.921907	0.820023	0.597077	0.39331	-0.203767
Post	SLITRK6	SLIT and NTRK-like family, member 6	0.0230304	0.921907	0.820023	0.497045	-0.216278	0.280766
Base	EGR3	early growth response 3	0.0230326	0.921907	0.820023	0.573033	0.307279	-0.265754
Post	HES2	hairy and enhancer of split 2 (Drosophila)	0.0231794	0.921907	0.820023	0.480361	-0.207268	0.273093
Base	LRRC48	leucine rich repeat containing 48	0.023202	0.921907	0.820023	0.793875	0.242811	-0.551064
Post	CPAMD8	C3 and PZP-like, alpha-2-macroglobulin domain containing 8	0.0232021	0.921907	0.820023	0.817757	-0.340779	0.476978
Post	PLIN4	perilipin 4	0.0232321	0.921907	0.820023	0.576585	-0.29443	0.282154
Post	C1orf112	chromosome 1 open reading frame 112	0.0232934	0.921907	0.820023	0.257449	-0.132877	0.124572
Post	TRIM34	tripartite motif containing 34	0.0233369	0.921907	0.820023	0.302677	-0.162806	0.139872
Post	LOC728061	hCG2003663	0.023383	0.921907	0.820023	0.475887	-0.302391	0.173495
Base	FCGR2C	Fc fragment of IgG, low affinity IIc, receptor for (CD32) (gene/pseudogene)	0.0233886	0.921907	0.820023	0.466855	0.230638	-0.236217
Base	APOL3	apolipoprotein L, 3	0.0234016	0.921907	0.820023	0.561901	0.218225	-0.343676
Base	NPEPPS	aminopeptidase puromycin sensitive	0.0235847	0.921907	0.820023	0.17669	0.0870895	-0.0896005
Base	VOPP1	vesicular, overexpressed in cancer, prosurvival protein 1	0.0236318	0.921907	0.820023	0.639471	0.257449	-0.382022
Post	SLC35E3	solute carrier family 35, member E3	0.0237805	0.921907	0.820023	0.277684	-0.149033	0.128651
Post	KIAA1614	KIAA1614	0.0238165	0.921907	0.820023	0.552763	-0.363776	0.188988
Post	EMX2	empty spiracles homeobox 2	0.0239025	0.921907	0.820023	0.489984	-0.116267	0.373717
Post	PRR7	proline rich 7 (synaptic)	0.0240808	0.921907	0.820023	0.492737	-0.349456	0.143281
Post	ANKRD24	ankyrin repeat domain 24	0.0241131	0.921907	0.820023	0.2517	-0.102161	0.14954
Post	CABP1	calcium binding protein 1	0.0241937	0.921907	0.820023	0.597112	-0.254438	0.342674
Post	ANKRD20A1	ankyrin repeat domain 20 family, member A1	0.0243786	0.921907	0.820023	0.655788	-0.447469	0.208319
Post	TMEM175	transmembrane protein 175	0.0244227	0.921907	0.820023	0.280606	-0.146049	0.134556
Post	XLOC_006925	NULL	0.024503	0.921907	0.820023	0.298793	-0.175537	0.123257
Base	ECEL1	endothelin converting enzyme-like 1	0.0246559	0.921907	0.820023	1.07421	0.644585	-0.429621
Base	ZW10	ZW10, kinetochore associated, homolog (Drosophila)	0.024694	0.921907	0.820023	0.24084	0.107963	-0.132877
Post	GSDMA	gasdermin A	0.0247522	0.921907	0.820023	0.512054	-0.24777	0.264284
Post	ONECUT2	one cut homeobox 2	0.0248868	0.921907	0.820023	0.512481	-0.295652	0.216829
Base	SLC35G1	solute carrier family 35, member G1	0.0249858	0.921907	0.820023	0.590579	0.19957	-0.391009
Post	LAMA4	laminin, alpha 4	0.025082	0.921907	0.820023	0.312854	-0.104522	0.208332
Post	ACAP3	ArfGAP with coiled-coil, ankyrin repeat and PH domains 3	0.0251606	0.921907	0.820023	0.481812	-0.267544	0.214267
Base	APOL2	apolipoprotein L, 2	0.0252671	0.921907	0.820023	0.340936	0.231368	-0.109568
Base	KIAA1217	KIAA1217	0.025324	0.921907	0.820023	0.375079	0.253915	-0.121164
Post	FRYL	FRY-like	0.0253578	0.921907	0.820023	0.425563	-0.237207	0.188356
Base	MAPKAPK5	mitogen-activated protein kinase-activated protein kinase 5	0.0254267	0.921907	0.820023	0.191011	0.0747432	-0.116267
Post	ZAN	zonadhesin	0.0254566	0.921907	0.820023	0.256683	-0.172803	0.0838802
Post	OR11A1	olfactory receptor, family 11, subfamily A, member 1	0.0255025	0.921907	0.820023	0.240062	-0.114014	0.126049
Post	KCNH2	potassium voltage-gated channel, subfamily H (eag-related), member 2	0.025583	0.921907	0.820023	0.406936	-0.199316	0.20762
Post	SNX21	sorting nexin family member 21	0.0256016	0.921907	0.820023	0.432906	-0.284126	0.14878
Post	FOXD2	forkhead box D2	0.0256728	0.921907	0.820023	0.49881	-0.290669	0.20814
Post	XLOC_005832	NULL	0.0257023	0.921907	0.820023	0.173777	-0.074022	0.0997548
Post	ZNF561	zinc finger protein 561	0.0257641	0.921907	0.820023	0.283141	-0.164562	0.118579
Base	RPP14	ribonuclease P/MRP 14kDa subunit	0.0257673	0.921907	0.820023	0.0980537	0.052545	-0.0455088
Base	ARL6IP1	ADP-ribosylation factor-like 6 interacting protein 1	0.025793	0.921907	0.820023	0.764043	0.265754	-0.498289
Base	PITX2	paired-like homeodomain 2	0.0258029	0.921907	0.820023	0.6893	0.199316	-0.489984
Post	KCNK7	potassium channel, subfamily K, member 7	0.0259325	0.921907	0.820023	0.553132	-0.347961	0.205171
Post	AMZ1	archaelysin family metallopeptidase 1	0.0259563	0.921907	0.820023	0.236923	-0.114916	0.122007
Base	IL1B	interleukin 1, beta	0.0259712	0.921907	0.820023	1.04641	0.298973	-0.747434
Base	FAM101B	family with sequence similarity 101, member B	0.026019	0.921907	0.820023	0.585449	0.262632	-0.322817
Base	PAFAH1B2	platelet-activating factor acetylhydrolase 1b, catalytic subunit 2 (30kDa)	0.0260337	0.921907	0.820023	0.116267	0.0664383	-0.0498287
Base	CD47	CD47 molecule	0.0260778	0.921907	0.820023	0.6893	0.340498	-0.348803
Post	TSPAN5	tetraspanin 5	0.026092	0.921907	0.820023	0.403172	-0.101104	0.302068
Post	POLR2J4	polymerase (RNA) II (DNA directed) polypeptide J4, pseudogene	0.0261672	0.921907	0.820023	0.50844	-0.336369	0.17207
Base	ABHD12B	abhydrolase domain containing 12B	0.0261791	0.921907	0.820023	0.379826	0.158122	-0.221704
Base	PPP1R15A	protein phosphatase 1, regulatory subunit 15A	0.0261874	0.921907	0.820023	0.340498	0.191011	-0.149487
Post	CPNE7	copine VII	0.0261961	0.921907	0.820023	0.340844	-0.11435	0.226494
Post	FOLR2	folate receptor 2 (fetal)	0.0264395	0.921907	0.820023	0.398631	-0.157792	0.24084
Post	THEM5	thioesterase superfamily member 5	0.0264434	0.921907	0.820023	0.652583	-0.437181	0.215403
Base	RAMP2	receptor (G protein-coupled) activity modifying protein 2	0.0264575	0.921907	0.820023	0.261204	0.107167	-0.154037
Base	IQCK	IQ motif containing K	0.026513	0.921907	0.820023	0.17858	0.0712928	-0.107287
Base	ERN1	endoplasmic reticulum to nucleus signaling 1	0.0265756	0.921907	0.820023	0.307278	0.141182	-0.166096
Post	SDR39U1	short chain dehydrogenase/reductase family 39U, member 1	0.0266216	0.921907	0.820023	0.295585	-0.162889	0.132696
Post	HCFC1R1	host cell factor C1 regulator 1 (XPO1 dependent)	0.0267748	0.921907	0.820023	0.466018	-0.258104	0.207914
Post	GREB1L	growth regulation by estrogen in breast cancer-like	0.0268117	0.921907	0.820023	0.696413	-0.252621	0.443793
Base	TOPORS	topoisomerase I binding, arginine/serine-rich, E3 ubiquitin protein ligase	0.0268303	0.921907	0.820023	0.664385	0.332193	-0.332193
Base	ARG2	arginase, type II	0.026832	0.921907	0.820023	0.506594	0.166097	-0.340498
Post	HIP1R	huntingtin interacting protein 1 related	0.0268338	0.921907	0.820023	0.493058	-0.312182	0.180875
Base	PTGER1	prostaglandin E receptor 1 (subtype EP1), 42kDa	0.0269195	0.921907	0.820023	0.938445	0.423546	-0.514899
Post	LOC100233209	uncharacterized LOC100233209	0.0269639	0.921907	0.820023	0.342946	-0.184177	0.158769
Post	CGN	cingulin	0.0270275	0.921907	0.820023	0.306299	-0.217433	0.0888667
Post	MAPK15	mitogen-activated protein kinase 15	0.0270546	0.921907	0.820023	0.302577	-0.14773	0.154846
Post	LOC401480	uncharacterized LOC401480	0.0270562	0.921907	0.820023	0.209408	-0.0992695	0.110138
Base	IL1RAP	interleukin 1 receptor accessory protein	0.0271164	0.921907	0.820023	0.656081	0.348803	-0.307279
Base	SRPX2	sushi-repeat containing protein, X-linked 2	0.0271362	0.921907	0.820023	1.12946	0.739129	-0.390326
Post	LOC730338	uncharacterized LOC730338	0.0271582	0.921907	0.820023	0.27984	-0.113975	0.165865
Post	WDR34	WD repeat domain 34	0.0271778	0.921907	0.820023	0.183372	-0.0944745	0.0888977
Base	BTBD10	BTB (POZ) domain containing 10	0.0271882	0.921907	0.820023	0.479227	0.381721	-0.0975062
Base	TNFRSF1B	tumor necrosis factor receptor superfamily, member 1B	0.0272719	0.921907	0.820023	0.529793	0.22129	-0.308503
Base	LATS2	LATS, large tumor suppressor, homolog 2 (Drosophila)	0.0273063	0.921907	0.820023	1.15437	0.764043	-0.390327
Base	SLC44A3	solute carrier family 44, member 3	0.0273122	0.921907	0.820023	0.596927	0.36403	-0.232897
Base	HIC1	hypermethylated in cancer 1	0.0274565	0.921907	0.820023	0.340498	0.191011	-0.149487
Post	XLOC_011568	NULL	0.0277421	0.921907	0.820023	0.330006	-0.136088	0.193918
Post	POLR2J2	polymerase (RNA) II (DNA directed) polypeptide J2	0.0280252	0.921907	0.820023	0.411286	-0.192483	0.218803
Post	ACD	adrenocortical dysplasia homolog (mouse)	0.0280705	0.921907	0.820023	0.382022	-0.199316	0.182706
Post	RBM10	RNA binding motif protein 10	0.028073	0.921907	0.820023	0.351605	-0.220362	0.131243
Post	ARTN	artemin	0.0280928	0.921907	0.820023	0.265754	-0.149487	0.116267
Base	NCOA2	nuclear receptor coactivator 2	0.0281085	0.921907	0.820023	1.05067	0.643733	-0.406936
Post	LOC100509196	putative uncharacterized protein encoded by NCRNA00205-like	0.0281133	0.921907	0.820023	0.417716	-0.169745	0.24797
Base	USP14	ubiquitin specific peptidase 14 (tRNA-guanine transglycosylase)	0.0281612	0.921907	0.820023	0.722519	0.357107	-0.365412
Base	KIAA2022	KIAA2022	0.0281823	0.921907	0.820023	0.551052	0.223226	-0.327826
Post	ZHX3	zinc fingers and homeoboxes 3	0.0282355	0.921907	0.820023	0.173303	-0.084277	0.089026
Post	LOC100134713	uncharacterized LOC100134713	0.028386	0.921907	0.820023	0.272591	-0.133415	0.139176
Post	VSIG4	V-set and immunoglobulin domain containing 4	0.028502	0.921907	0.820023	0.46507	-0.274059	0.191011
Post	NME3	non-metastatic cells 3, protein expressed in	0.0285047	0.921907	0.820023	0.412739	-0.237831	0.174907
Base	PROK2	prokineticin 2	0.0285092	0.921907	0.820023	1.32047	0.988274	-0.332193
Post	COX6B2	cytochrome c oxidase subunit VIb polypeptide 2 (testis)	0.0285314	0.921907	0.820023	0.447905	-0.311823	0.136082
Post	SIN3B	SIN3 homolog B, transcription regulator (yeast)	0.0285492	0.921907	0.820023	0.457431	-0.195348	0.262083
Post	RABL2B	RAB, member of RAS oncogene family-like 2B	0.0286774	0.921907	0.820023	0.449921	-0.230958	0.218964
Post	PRLHR	prolactin releasing hormone receptor	0.028821	0.921907	0.820023	0.215925	-0.116267	0.0996577
Post	ZNF2	zinc finger protein 2	0.0290317	0.921907	0.820023	0.283263	-0.11533	0.167934
Post	SLC22A13	solute carrier family 22 (organic anion transporter), member 13	0.0290515	0.921907	0.820023	0.773225	-0.547836	0.225388
Post	SLC11A1	solute carrier family 11 (proton-coupled divalent metal ion transporters), member 1	0.0290993	0.921907	0.820023	0.406936	-0.24084	0.166097
Post	SOX12	SRY (sex determining region Y)-box 12	0.0291432	0.921907	0.820023	0.566638	-0.284484	0.282153
Post	TMEM86B	transmembrane protein 86B	0.029305	0.921907	0.820023	0.286749	-0.19564	0.091109
Post	FLJ45445	uncharacterized LOC399844	0.0293467	0.921907	0.820023	0.313865	-0.0859977	0.227867
Base	HIF1A	hypoxia inducible factor 1, alpha subunit (basic helix-loop-helix transcription factor)	0.0293997	0.921907	0.820023	0.995802	0.544261	-0.451541
Post	HDGFRP2	hepatoma-derived growth factor-related protein 2	0.0295093	0.921907	0.820023	0.400557	-0.164806	0.235751
Post	GCLM	glutamate-cysteine ligase, modifier subunit	0.0295482	0.921907	0.820023	0.298974	-0.174401	0.124573
Base	FCN1	ficolin (collagen/fibrinogen domain containing) 1	0.0295641	0.921907	0.820023	0.456765	0.290668	-0.166097
Post	ABO	ABO blood group (transferase A, alpha 1-3-N-acetylgalactosaminyltransferase; transferase B, alpha 1-3-galactosyltransferase)	0.0295981	0.921907	0.820023	0.556423	-0.265754	0.290669
Post	ADCK5	aarF domain containing kinase 5	0.0296445	0.921907	0.820023	0.400953	-0.167879	0.233074
Base	CRIM1	cysteine rich transmembrane BMP regulator 1 (chordin-like)	0.0296641	0.921907	0.820023	1.2719	0.632361	-0.639539
Base	GBP1	guanylate binding protein 1, interferon-inducible	0.0298005	0.921907	0.820023	1.47826	0.963359	-0.514899
Base	MFAP2	microfibrillar-associated protein 2	0.0298848	0.921907	0.820023	0.780653	0.481679	-0.298974
Post	SCARF1	scavenger receptor class F, member 1	0.0299136	0.921907	0.820023	0.741371	-0.421959	0.319411
Post	ALX4	ALX homeobox 4	0.029956	0.921907	0.820023	0.755739	-0.315583	0.440155
Post	GOLGA2P2Y	golgin A2 pseudogene 2, Y-linked	0.0299984	0.921907	0.820023	0.625275	-0.256307	0.368968
Post	LOC731275	uncharacterized LOC731275	0.030003	0.921907	0.820023	0.678919	-0.281763	0.397157
Post	C14orf159	chromosome 14 open reading frame 159	0.0300279	0.921907	0.820023	0.298483	-0.135785	0.162698
Post	ABCB6	ATP-binding cassette, sub-family B (MDR/TAP), member 6	0.0301091	0.921907	0.820023	0.390327	-0.298974	0.091353
Post	COL5A3	collagen, type V, alpha 3	0.0302047	0.921907	0.820023	0.290668	-0.124572	0.166096
Base	MTCH2	mitochondrial carrier 2	0.0303109	0.921907	0.820023	0.529017	0.255852	-0.273165
Post	LOC653712	intraflagellar transport 122 homolog (Chlamydomonas) pseudogene	0.0303693	0.921907	0.820023	0.305257	-0.129072	0.176185
Post	PTK2B	PTK2B protein tyrosine kinase 2 beta	0.0303729	0.921907	0.820023	0.290973	-0.170758	0.120215
Post	IRX1	iroquois homeobox 1	0.0304042	0.921907	0.820023	0.54566	-0.364028	0.181633
Base	ARHGEF12	Rho guanine nucleotide exchange factor (GEF) 12	0.0304153	0.921907	0.820023	0.564728	0.315583	-0.249144
Post	LOC100130345	cadherin-related family member 3-like	0.0304509	0.921907	0.820023	0.384124	-0.0902758	0.293848
Post	STAB1	stabilin 1	0.0305475	0.921907	0.820023	0.357108	-0.22423	0.132877
Base	ALKBH1	alkB, alkylation repair homolog 1 (E. coli)	0.0306561	0.921907	0.820023	0.419643	0.20822	-0.211423
Post	PTGDS	prostaglandin D2 synthase 21kDa (brain)	0.0306776	0.921907	0.820023	0.581337	-0.365412	0.215925
Base	GMPS	guanine monphosphate synthetase	0.0309259	0.921907	0.820023	0.290669	0.141182	-0.149487
Post	ZNF692	zinc finger protein 692	0.0309722	0.921907	0.820023	0.254699	-0.145958	0.10874
Post	IDUA	iduronidase, alpha-L-	0.0309889	0.921907	0.820023	0.315583	-0.116267	0.199316
Post	SPTSSB	serine palmitoyltransferase, small subunit B	0.0310307	0.921907	0.820023	0.498695	-0.276169	0.222526
Post	MED12L	mediator complex subunit 12-like	0.0310718	0.921907	0.820023	0.933867	-0.338789	0.595078
Post	STARD3	StAR-related lipid transfer (START) domain containing 3	0.0311346	0.921907	0.820023	0.51475	-0.295506	0.219244
Base	CCNJ	cyclin J	0.0313784	0.921907	0.820023	0.549623	0.287826	-0.261797
Post	ANO8	anoctamin 8	0.0314401	0.921907	0.820023	0.469523	-0.251264	0.218258
Post	DCX	doublecortin	0.0314629	0.921907	0.820023	0.764043	-0.307279	0.456765
Base	RNF111	ring finger protein 111	0.0314662	0.921907	0.820023	0.475778	0.315809	-0.159969
Base	SCO1	SCO cytochrome oxidase deficient homolog 1 (yeast)	0.0314896	0.921907	0.820023	0.207621	0.0913532	-0.116267
Post	DEFB129	defensin, beta 129	0.0316005	0.921907	0.820023	0.365412	-0.199316	0.166096
Post	C20orf195	chromosome 20 open reading frame 195	0.0316154	0.921907	0.820023	0.734156	-0.458494	0.275662
Base	SLC30A1	solute carrier family 30 (zinc transporter), member 1	0.0317497	0.921907	0.820023	0.232535	0.166096	-0.0664385
Post	XLOC_005770	NULL	0.0318986	0.921907	0.820023	0.331006	-0.188285	0.142722
Post	LOC100134868	uncharacterized LOC100134868	0.031905	0.921907	0.820023	0.275009	-0.133928	0.141081
Post	DEFB103B	defensin, beta 103B	0.0322026	0.921907	0.820023	0.788957	-0.365412	0.423546
Post	SRRT	serrate RNA effector molecule homolog (Arabidopsis)	0.0322161	0.921907	0.820023	0.332193	-0.199316	0.132877
Base	GORASP2	golgi reassembly stacking protein 2, 55kDa	0.032225	0.921907	0.820023	0.202227	0.0997958	-0.102431
Post	POU5F1	POU class 5 homeobox 1	0.032322	0.921907	0.820023	0.372496	-0.191011	0.181485
Base	SASH3	SAM and SH3 domain containing 3	0.0323295	0.921907	0.820023	0.720893	0.359041	-0.361852
Post	RUFY4	RUN and FYVE domain containing 4	0.032336	0.921907	0.820023	0.254479	-0.199826	0.0546527
Post	SPSB3	splA/ryanodine receptor domain and SOCS box containing 3	0.0323676	0.921907	0.820023	0.391858	-0.203176	0.188682
Post	XLOC_013282	NULL	0.032382	0.921907	0.820023	0.388493	-0.17324	0.215253
Base	SOD2	superoxide dismutase 2, mitochondrial	0.0323904	0.921907	0.820023	0.755738	0.606252	-0.149487
Post	APCDD1L	adenomatosis polyposis coli down-regulated 1-like	0.0324394	0.921907	0.820023	0.454481	-0.192511	0.26197
Post	C1orf183	chromosome 1 open reading frame 183	0.0325883	0.921907	0.820023	0.300403	-0.126592	0.173811
Base	RNASE3	ribonuclease, RNase A family, 3	0.0326226	0.921907	0.820023	1.58622	0.955054	-0.631166
Post	LOC149950	uncharacterized LOC149950	0.0326366	0.921907	0.820023	0.310841	-0.156377	0.154465
Post	PAEP	progestagen-associated endometrial protein	0.0327283	0.921907	0.820023	0.306499	-0.151593	0.154907
Base	KLF10	Kruppel-like factor 10	0.0327376	0.921907	0.820023	1.07132	0.647776	-0.423546
Base	ETS1	v-ets erythroblastosis virus E26 oncogene homolog 1 (avian)	0.0329156	0.921907	0.820023	0.755739	0.340498	-0.415241
Base	FLJ31715	uncharacterized FLJ31715	0.0331703	0.921907	0.820023	0.382359	0.179526	-0.202833
Post	MIB2	mindbomb homolog 2 (Drosophila)	0.0332283	0.921907	0.820023	0.413011	-0.283525	0.129486
Post	WDR62	WD repeat domain 62	0.0332575	0.921907	0.820023	0.463383	-0.35598	0.107403
Base	FAF2	Fas associated factor family member 2	0.0332612	0.921907	0.820023	0.25637	0.0846725	-0.171698
Post	FXYD1	FXYD domain containing ion transport regulator 1	0.0333758	0.921907	0.820023	0.597947	-0.415241	0.182706
Post	ANKRD45	ankyrin repeat domain 45	0.0334344	0.921907	0.820023	0.297285	-0.0991605	0.198124
Post	MAP3K4	mitogen-activated protein kinase kinase kinase 4	0.0334829	0.921907	0.820023	0.461614	-0.183221	0.278393
Post	CROCCP2	ciliary rootlet coiled-coil, rootletin pseudogene 2	0.0335102	0.921907	0.820023	0.222437	-0.063395	0.159042
Base	HSD3B1	hydroxy-delta-5-steroid dehydrogenase, 3 beta- and steroid delta-isomerase 1	0.0335961	0.921907	0.820023	1.74671	0.631166	-1.11554
Post	KCNH5	potassium voltage-gated channel, subfamily H (eag-related), member 5	0.0336274	0.921907	0.820023	0.98844	-0.379555	0.608885
Post	C11orf20	chromosome 11 open reading frame 20	0.0336656	0.921907	0.820023	0.418263	-0.144422	0.273841
Post	C10orf116	chromosome 10 open reading frame 116	0.0337011	0.921907	0.820023	0.452309	-0.252441	0.199869
Post	SPATS2	spermatogenesis associated, serine-rich 2	0.0337625	0.921907	0.820023	0.28222	-0.0846632	0.197556
Base	VDAC2	voltage-dependent anion channel 2	0.0338676	0.921907	0.820023	0.266871	0.126747	-0.140124
Post	STK11IP	serine/threonine kinase 11 interacting protein	0.0338702	0.921907	0.820023	0.217245	-0.0728655	0.14438
Post	CLEC14A	C-type lectin domain family 14, member A	0.0338862	0.921907	0.820023	0.500139	-0.172666	0.327473
Post	FBXL2	F-box and leucine-rich repeat protein 2	0.0339342	0.921907	0.820023	0.379494	-0.232425	0.147069
Post	C5orf42	chromosome 5 open reading frame 42	0.0339529	0.921907	0.820023	0.36225	-0.202847	0.159403
Post	NDUFA10	NADH dehydrogenase (ubiquinone) 1 alpha subcomplex, 10, 42kDa	0.0340412	0.921907	0.820023	0.271844	-0.15583	0.116014
Post	NELF	nasal embryonic LHRH factor	0.034056	0.921907	0.820023	0.554124	-0.294515	0.259609
Post	SLFN5	schlafen family member 5	0.0342574	0.921907	0.820023	0.295752	-0.111391	0.184361
Base	COPS8	COP9 constitutive photomorphogenic homolog subunit 8 (Arabidopsis)	0.0342637	0.921907	0.820023	0.519357	0.265553	-0.253804
Base	CST7	cystatin F (leukocystatin)	0.0344517	0.921907	0.820023	0.70591	0.282364	-0.423546
Post	HES5	hairy and enhancer of split 5 (Drosophila)	0.034506	0.921907	0.820023	0.4949	-0.143111	0.35179
Base	XBP1	X-box binding protein 1	0.0345235	0.921907	0.820023	0.406936	0.124572	-0.282364
Base	CFB	complement factor B	0.0345393	0.921907	0.820023	0.589642	0.282364	-0.307279
Post	WISP2	WNT1 inducible signaling pathway protein 2	0.0345737	0.921907	0.820023	0.506594	-0.290668	0.215925
Base	ACTB	actin, beta	0.0346973	0.921907	0.820023	0.48168	0.116268	-0.365412
Base	LOC100134229	uncharacterized LOC100134229	0.0347307	0.921907	0.820023	0.511178	0.312109	-0.199069
Post	TAF1L	TAF1 RNA polymerase II, TATA box binding protein (TBP)-associated factor, 210kDa-like	0.0347348	0.921907	0.820023	0.386203	-0.209118	0.177086
Post	GJC2	gap junction protein, gamma 2, 47kDa	0.034759	0.921907	0.820023	0.647776	-0.390327	0.257449
Post	FLJ25917	uncharacterized LOC401585	0.0348264	0.921907	0.820023	0.558426	-0.156732	0.401694
Post	C11orf35	chromosome 11 open reading frame 35	0.034839	0.921907	0.820023	0.41932	-0.220754	0.198566
Post	VWF	von Willebrand factor	0.0349687	0.921907	0.820023	0.480482	-0.261941	0.21854
Base	CSNK1A1L	casein kinase 1, alpha 1-like	0.0349778	0.921907	0.820023	0.380951	0.287114	-0.0938367
Base	CXCL1	chemokine (C-X-C motif) ligand 1 (melanoma growth stimulating activity, alpha)	0.03512	0.921907	0.820023	0.44846	0.340498	-0.107962
Base	SNIP1	Smad nuclear interacting protein 1	0.0352468	0.921907	0.820023	0.312624	0.180656	-0.131968
Base	NSRP1	nuclear speckle splicing regulatory protein 1	0.0353149	0.921907	0.820023	0.352333	0.199822	-0.152511
Post	CA14	carbonic anhydrase XIV	0.0354015	0.921907	0.820023	0.30339	-0.0814213	0.221969
Post	TBX18	T-box 18	0.0354777	0.921907	0.820023	0.488631	-0.201494	0.287137
Post	D4S234E	DNA segment on chromosome 4 (unique) 234 expressed sequence	0.0354906	0.921907	0.820023	0.513804	-0.233851	0.279953
Base	CNGA1	cyclic nucleotide gated channel alpha 1	0.0354942	0.921907	0.820023	0.912629	0.474276	-0.438353
Post	LINC00052	long intergenic non-protein coding RNA 52	0.0355272	0.921907	0.820023	0.506722	-0.352237	0.154484
Post	ARHGAP27	Rho GTPase activating protein 27	0.035587	0.921907	0.820023	0.252274	-0.105388	0.146886
Base	SNX3	sorting nexin 3	0.0357073	0.921907	0.820023	0.433739	0.320998	-0.112741
Base	ZNF227	zinc finger protein 227	0.0357531	0.921907	0.820023	0.406886	0.180092	-0.226794
Post	EML4	echinoderm microtubule associated protein like 4	0.0357761	0.921907	0.820023	0.379317	-0.0851325	0.294185
Base	WAC	WW domain containing adaptor with coiled-coil	0.0357817	0.921907	0.820023	0.318561	0.148027	-0.170534
Base	ICAM1	intercellular adhesion molecule 1	0.0358696	0.921907	0.820023	0.880311	0.697605	-0.182706
Post	XLOC_001589	0	0.035906	0.921907	0.820023	0.248417	-0.096281	0.152136
Post	LOC729732	uncharacterized LOC729732	0.0359149	0.921907	0.820023	0.574962	-0.349313	0.225649
Post	HSPA2	heat shock 70kDa protein 2	0.0360281	0.921907	0.820023	0.332193	-0.166096	0.166096
Base	KIAA1432	KIAA1432	0.0360384	0.921907	0.820023	0.456146	0.32126	-0.134886
Base	OSBPL9	oxysterol binding protein-like 9	0.0361495	0.921907	0.820023	0.386037	0.151813	-0.234224
Base	KLRB1	killer cell lectin-like receptor subfamily B, member 1	0.0361888	0.921907	0.820023	1.26233	0.697605	-0.564728
Base	FPR1	formyl peptide receptor 1	0.0362504	0.921907	0.820023	1.05471	0.772348	-0.282364
Post	FRZB	frizzled-related protein	0.03629	0.921907	0.820023	0.440155	-0.315583	0.124572
Base	SERTAD2	SERTA domain containing 2	0.0363409	0.921907	0.820023	0.407047	0.298684	-0.108363
Post	DDRGK1	DDRGK domain containing 1	0.0363807	0.921907	0.820023	0.71413	-0.35353	0.3606
Post	LDLRAD1	low density lipoprotein receptor class A domain containing 1	0.0363899	0.921907	0.820023	1.4437	-0.357119	1.08658
Post	LOC100130950	uncharacterized LOC100130950	0.0363987	0.921907	0.820023	0.468681	-0.176326	0.292355
Base	SRP54	signal recognition particle 54kDa	0.0365186	0.921907	0.820023	0.390327	0.232535	-0.157792
Base	RNF14	ring finger protein 14	0.0365677	0.921907	0.820023	0.381243	0.163558	-0.217685
Post	GATSL3	GATS protein-like 3	0.0367326	0.921907	0.820023	0.604064	-0.248489	0.355575
Base	COL21A1	collagen, type XXI, alpha 1	0.036786	0.921907	0.820023	0.359899	0.164534	-0.195364
Post	TBC1D3B	TBC1 domain family, member 3B	0.0369741	0.921907	0.820023	0.654171	-0.265535	0.388635
Base	ZNF217	zinc finger protein 217	0.0369918	0.921907	0.820023	0.606252	0.22423	-0.382022
Post	CIB3	calcium and integrin binding family member 3	0.0370241	0.921907	0.820023	0.391723	-0.151419	0.240304
Post	SPACA3	sperm acrosome associated 3	0.0371124	0.921907	0.820023	0.24084	-0.149486	0.091353
Base	APOBEC3A	apolipoprotein B mRNA editing enzyme, catalytic polypeptide-like 3A	0.0371635	0.921907	0.820023	1.68292	1.09349	-0.589423
Post	NFS1	NFS1 nitrogen fixation 1 homolog (S. cerevisiae)	0.0371863	0.921907	0.820023	0.157792	-0.0498292	0.107962
Post	AIRE	autoimmune regulator	0.0372883	0.921907	0.820023	0.373717	-0.215925	0.157792
Post	SBK2	SH3-binding domain kinase family, member 2	0.0373041	0.921907	0.820023	0.336258	-0.197523	0.138736
Post	SLC17A4	solute carrier family 17 (sodium phosphate), member 4	0.0373067	0.921907	0.820023	0.39633	-0.273215	0.123115
Post	AP4M1	adaptor-related protein complex 4, mu 1 subunit	0.0373208	0.921907	0.820023	0.436072	-0.205008	0.231064
Post	SLIT3	slit homolog 3 (Drosophila)	0.0373646	0.921907	0.820023	0.539813	-0.274059	0.265754
Base	S100A11	S100 calcium binding protein A11	0.03737	0.921907	0.820023	0.293154	0.15367	-0.139484
Post	ABAT	4-aminobutyrate aminotransferase	0.0373885	0.921907	0.820023	0.290668	-0.0996577	0.191011
Post	CYMP	chymosin pseudogene	0.0375449	0.921907	0.820023	0.331087	-0.234927	0.0961605
Post	OR8B3	olfactory receptor, family 8, subfamily B, member 3	0.0375816	0.921907	0.820023	0.759387	-0.474188	0.285199
Post	LCE3E	late cornified envelope 3E	0.0376696	0.921907	0.820023	1.0002	-0.689526	0.310677
Post	TBL1Y	transducin (beta)-like 1, Y-linked	0.0376862	0.921907	0.820023	0.290669	-0.174401	0.116268
Base	IL23A	interleukin 23, alpha subunit p19	0.0377037	0.921907	0.820023	0.282364	0.0664388	-0.215925
Post	LACRT	lacritin	0.0378967	0.921907	0.820023	1.31216	-0.664386	0.647776
Base	MYO7B	myosin VIIB	0.0379049	0.921907	0.820023	0.395464	0.125509	-0.269954
Post	CALB1	calbindin 1, 28kDa	0.0379398	0.921907	0.820023	0.747434	-0.265754	0.48168
Post	LOC100129434	uncharacterized LOC100129434	0.0379398	0.921907	0.820023	0.485668	-0.288342	0.197326
Base	IL1R1	interleukin 1 receptor, type I	0.0379481	0.921907	0.820023	0.418536	0.165792	-0.252744
Base	ALG2	asparagine-linked glycosylation 2, alpha-1,3-mannosyltransferase homolog (S. cerevisiae)	0.038025	0.921907	0.820023	0.423546	0.24084	-0.182706
Post	SFTPD	surfactant protein D	0.0380544	0.921907	0.820023	0.556423	-0.298974	0.257449
Post	CHTF18	CTF18, chromosome transmission fidelity factor 18 homolog (S. cerevisiae)	0.0380604	0.921907	0.820023	0.466779	-0.228651	0.238128
Base	EGR2	early growth response 2	0.0381003	0.921907	0.820023	0.664385	0.265754	-0.398631
Base	ACVR1	activin A receptor, type I	0.03815	0.921907	0.820023	0.373717	0.249145	-0.124572
Base	RAI14	retinoic acid induced 14	0.0381662	0.921907	0.820023	0.328699	0.138152	-0.190547
Base	DUS4L	dihydrouridine synthase 4-like (S. cerevisiae)	0.0382007	0.921907	0.820023	0.645197	0.370555	-0.274643
Post	TCF25	transcription factor 25 (basic helix-loop-helix)	0.0383073	0.921907	0.820023	0.316026	-0.0749312	0.241095
Post	RTN4R	reticulon 4 receptor	0.0386838	0.921907	0.820023	0.597947	-0.373717	0.22423
Post	LSMD1	LSM domain containing 1	0.038737	0.921907	0.820023	0.129696	-0.061991	0.0677055
Base	TSPAN3	tetraspanin 3	0.0387654	0.921907	0.820023	0.275352	0.149448	-0.125904
Base	TSC22D2	TSC22 domain family, member 2	0.0388373	0.921907	0.820023	0.969055	0.644366	-0.324689
Base	LOC100131366	uncharacterized LOC100131366	0.0388649	0.921907	0.820023	0.85407	0.421614	-0.432456
Post	ALDOC	aldolase C, fructose-bisphosphate	0.038868	0.921907	0.820023	0.614556	-0.282364	0.332193
Post	TSPAN11	tetraspanin 11	0.0389292	0.921907	0.820023	0.444497	-0.279423	0.165075
Post	FAM69B	family with sequence similarity 69, member B	0.0389311	0.921907	0.820023	0.331709	-0.219944	0.111765
Post	ADRA1A	adrenergic, alpha-1A-, receptor	0.0389519	0.921907	0.820023	0.271011	-0.119667	0.151344
Post	CTU1	cytosolic thiouridylase subunit 1 homolog (S. pombe)	0.0389546	0.921907	0.820023	0.264349	-0.112241	0.152109
Post	HOXD3	homeobox D3	0.0390607	0.921907	0.820023	0.282363	-0.0996575	0.182706
Base	SGIP1	SH3-domain GRB2-like (endophilin) interacting protein 1	0.0391203	0.921907	0.820023	1.33324	0.763081	-0.570163
Base	WBP11	WW domain binding protein 11	0.0391209	0.921907	0.820023	0.296783	0.143067	-0.153716
Base	ERMP1	endoplasmic reticulum metallopeptidase 1	0.0391982	0.921907	0.820023	0.369074	0.166811	-0.202263
Base	RCAN1	regulator of calcineurin 1	0.0392165	0.921907	0.820023	0.855397	0.46507	-0.390327
Base	ZNF18	zinc finger protein 18	0.0392924	0.921907	0.820023	0.319627	0.197973	-0.121654
Post	ANKRD13D	ankyrin repeat domain 13 family, member D	0.0393022	0.921907	0.820023	0.399949	-0.321501	0.0784482
Post	O3FAR1	omega-3 fatty acid receptor 1	0.0394195	0.921907	0.820023	0.295473	-0.215788	0.0796852
Base	SOCS3	suppressor of cytokine signaling 3	0.0394279	0.921907	0.820023	1.81876	1.32877	-0.489984
Base	COL15A1	collagen, type XV, alpha 1	0.0394487	0.921907	0.820023	0.473374	0.249144	-0.22423
Base	PRRC2C	proline-rich coiled-coil 2C	0.0394705	0.921907	0.820023	0.488809	0.25797	-0.230839
Base	SNAPC3	small nuclear RNA activating complex, polypeptide 3, 50kDa	0.0394814	0.921907	0.820023	0.543697	0.279498	-0.264199
Post	LOC339352	cytosolic thiouridylase subunit 1 homolog (S. pombe) pseudogene	0.0395005	0.921907	0.820023	0.310868	-0.162389	0.148479
Post	LOC100130348	uncharacterized LOC100130348	0.0395489	0.921907	0.820023	0.310013	-0.151588	0.158425
Base	LCLAT1	lysocardiolipin acyltransferase 1	0.0395648	0.921907	0.820023	0.170923	0.114083	-0.0568403
Base	SUMO1P3	SUMO1 pseudogene 3	0.0395969	0.921907	0.820023	0.839344	0.543807	-0.295536
Post	MCM7	minichromosome maintenance complex component 7	0.0396775	0.921907	0.820023	0.165514	-0.0592787	0.106235
Post	KRT15	keratin 15	0.0397403	0.921907	0.820023	0.622862	-0.357108	0.265755
Post	CCDC137	coiled-coil domain containing 137	0.0399604	0.921907	0.820023	0.352558	-0.135546	0.217012
Base	HNRNPD	heterogeneous nuclear ribonucleoprotein D (AU-rich element RNA binding protein 1, 37kDa)	0.040008	0.921907	0.820023	0.44846	0.124572	-0.323888
Base	SLC16A14	solute carrier family 16, member 14 (monocarboxylic acid transporter 14)	0.0400717	0.921907	0.820023	0.447056	0.237349	-0.209707
Post	MAP3K9	mitogen-activated protein kinase kinase kinase 9	0.0401189	0.921907	0.820023	0.457979	-0.219056	0.238923
Post	GAGE7	G antigen 7	0.040211	0.921907	0.820023	0.397089	-0.259126	0.137963
Post	CD248	CD248 molecule, endosialin	0.0402864	0.921907	0.820023	0.431851	-0.174401	0.257449
Post	AFF2	AF4/FMR2 family, member 2	0.0403232	0.921907	0.820023	1.32296	-0.95051	0.372448
Post	FLJ14186	uncharacterized LOC401149	0.0403369	0.921907	0.820023	0.259449	-0.119519	0.13993
Base	MAGEA4	melanoma antigen family A, 4	0.0403567	0.921907	0.820023	0.788958	0.606252	-0.182706
Post	WRAP73	WD repeat containing, antisense to TP73	0.0406723	0.921907	0.820023	0.348733	-0.190961	0.157771
Base	RGS16	regulator of G-protein signaling 16	0.0406967	0.921907	0.820023	1.00488	0.697605	-0.307279
Post	CSNK1G2	casein kinase 1, gamma 2	0.0407859	0.921907	0.820023	0.48115	-0.328091	0.15306
Post	C9orf29	chromosome 9 open reading frame 29	0.0408109	0.921907	0.820023	0.30749	-0.0653273	0.242163
Post	LCE3B	late cornified envelope 3B	0.0408999	0.921907	0.820023	0.52297	-0.416681	0.106289
Post	TPCN1	two pore segment channel 1	0.0409506	0.921907	0.820023	0.245969	-0.104636	0.141334
Base	TMEM136	transmembrane protein 136	0.0410635	0.921907	0.820023	0.223093	0.129065	-0.0940275
Post	H2AFB2	H2A histone family, member B2	0.0411816	0.921907	0.820023	0.478799	-0.255272	0.223527
Base	PSMG2	proteasome (prosome, macropain) assembly chaperone 2	0.0412391	0.921907	0.820023	0.188421	0.118269	-0.0701515
Base	SMEK1	SMEK homolog 1, suppressor of mek1 (Dictyostelium)	0.0412478	0.921907	0.820023	0.148458	0.0853258	-0.0631327
Base	NFE2L2	nuclear factor (erythroid-derived 2)-like 2	0.0413593	0.921907	0.820023	1.25744	0.745949	-0.511489
Base	CCL2	chemokine (C-C motif) ligand 2	0.0415015	0.921907	0.820023	1.07963	0.805567	-0.274059
Post	C1QB	complement component 1, q subcomponent, B chain	0.0415624	0.921907	0.820023	0.514899	-0.332193	0.182706
Base	SP110	SP110 nuclear body protein	0.0416229	0.921907	0.820023	0.489984	0.298974	-0.191011
Post	XPO7	exportin 7	0.0416408	0.921907	0.820023	0.155581	-0.0588015	0.0967792
Post	LGR6	leucine-rich repeat containing G protein-coupled receptor 6	0.041775	0.921907	0.820023	0.823799	-0.342534	0.481264
Post	MASP1	mannan-binding lectin serine peptidase 1 (C4/C2 activating component of Ra-reactive factor)	0.0420235	0.921907	0.820023	0.499896	-0.387927	0.111969
Base	NBN	nibrin	0.0421239	0.921907	0.820023	0.730824	0.489984	-0.24084
Post	FUT11	fucosyltransferase 11 (alpha (1,3) fucosyltransferase)	0.0421441	0.921907	0.820023	0.344254	-0.145474	0.19878
Post	FBLN5	fibulin 5	0.0422962	0.921907	0.820023	0.191011	-0.0830482	0.107962
Post	TBXA2R	thromboxane A2 receptor	0.0423159	0.921907	0.820023	0.373319	-0.187065	0.186254
Post	ZNF783	zinc finger family member 783	0.0423363	0.921907	0.820023	0.626949	-0.105938	0.521011
Base	NRBF2	nuclear receptor binding factor 2	0.0424238	0.921907	0.820023	0.374717	0.166119	-0.208599
Base	LILRA3	leukocyte immunoglobulin-like receptor, subfamily A (without TM domain), member 3	0.042461	0.921907	0.820023	0.583374	0.357107	-0.226266
Post	FKBP1B	FK506 binding protein 1B, 12.6 kDa	0.0424972	0.921907	0.820023	0.332193	-0.141182	0.191011
Post	BNIPL	BCL2/adenovirus E1B 19kD interacting protein like	0.0426219	0.921907	0.820023	0.412189	-0.31518	0.097009
Base	IGFBP4	insulin-like growth factor binding protein 4	0.0427426	0.921907	0.820023	0.597947	0.199316	-0.398631
Post	ISLR	immunoglobulin superfamily containing leucine-rich repeat	0.0427451	0.921907	0.820023	0.348135	-0.0884265	0.259709
Post	KLF1	Kruppel-like factor 1 (erythroid)	0.0429211	0.921907	0.820023	0.456765	-0.22423	0.232535
Base	SMS	spermine synthase	0.0429388	0.921907	0.820023	0.579311	0.401376	-0.177935
Base	C3orf38	chromosome 3 open reading frame 38	0.042941	0.921907	0.820023	0.555098	0.309078	-0.246021
Base	HSD17B14	hydroxysteroid (17-beta) dehydrogenase 14	0.0430403	0.921907	0.820023	0.394884	0.204446	-0.190438
Base	CPVL	carboxypeptidase, vitellogenic-like	0.0430948	0.921907	0.820023	0.510314	0.209882	-0.300432
Base	ABI1	abl-interactor 1	0.0431817	0.921907	0.820023	0.656081	0.315583	-0.340498
Base	TNIK	TRAF2 and NCK interacting kinase	0.0432371	0.921907	0.820023	0.638336	0.361478	-0.276859
Post	CNOT3	CCR4-NOT transcription complex, subunit 3	0.0432491	0.921907	0.820023	0.360895	-0.237554	0.123342
Base	DACT1	dapper, antagonist of beta-catenin, homolog 1 (Xenopus laevis)	0.0432733	0.921907	0.820023	1.10199	0.79228	-0.309715
Post	CNOT10	CCR4-NOT transcription complex, subunit 10	0.0434224	0.921907	0.820023	0.132877	-0.0581337	0.0747432
Base	XLOC_001412	NULL	0.0434728	0.921907	0.820023	1.43945	0.913258	-0.526193
Post	SARS2	seryl-tRNA synthetase 2, mitochondrial	0.0434771	0.921907	0.820023	0.274384	-0.133251	0.141133
Base	SAA2	serum amyloid A2	0.0434946	0.921907	0.820023	2.59309	0.647776	-1.94532
Post	NFATC2IP	nuclear factor of activated T-cells, cytoplasmic, calcineurin-dependent 2 interacting protein	0.0434998	0.921907	0.820023	0.523797	-0.314065	0.209731
Base	PIGW	phosphatidylinositol glycan anchor biosynthesis, class W	0.0436228	0.921907	0.820023	0.708407	0.258544	-0.449863
Post	SIRT5	sirtuin 5	0.0436567	0.921907	0.820023	0.328588	-0.171966	0.156621
Base	PLEK	pleckstrin	0.0436871	0.921907	0.820023	0.822177	0.548118	-0.274059
Post	ITPKA	inositol-trisphosphate 3-kinase A	0.0437385	0.921907	0.820023	0.43185	-0.0747432	0.357107
Base	LGALS8	lectin, galactoside-binding, soluble, 8	0.0438215	0.921907	0.820023	0.298973	0.107962	-0.191011
Post	FCER1A	Fc fragment of IgE, high affinity I, receptor for; alpha polypeptide	0.0438715	0.921907	0.820023	0.664386	-0.332193	0.332193
Post	CRYAB	crystallin, alpha B	0.0438942	0.921907	0.820023	0.514899	-0.340498	0.174401
Post	LOC497257	uncharacterized LOC497257	0.043965	0.921907	0.820023	0.614842	-0.395255	0.219587
Post	PORCN	porcupine homolog (Drosophila)	0.0439699	0.921907	0.820023	0.249145	-0.141182	0.107963
Post	LOC100130938	uncharacterized LOC100130938	0.0440175	0.921907	0.820023	0.341129	-0.193042	0.148087
Base	ATG14	ATG14 autophagy related 14 homolog (S. cerevisiae)	0.0440722	0.921907	0.820023	0.770915	0.464623	-0.306292
Post	SLC34A3	solute carrier family 34 (sodium phosphate), member 3	0.0441328	0.921907	0.820023	0.484214	-0.246956	0.237259
Base	ABCC4	ATP-binding cassette, sub-family C (CFTR/MRP), member 4	0.0441667	0.921907	0.820023	0.921835	0.315583	-0.606252
Base	KDM4C	lysine (K)-specific demethylase 4C	0.0441937	0.921907	0.820023	0.912631	0.605534	-0.307096
Base	PEX13	peroxisomal biogenesis factor 13	0.0442014	0.921907	0.820023	0.423546	0.174401	-0.249145
Post	SLC35A1	solute carrier family 35 (CMP-sialic acid transporter), member A1	0.0442154	0.921907	0.820023	0.499443	-0.19367	0.305773
Base	PGRMC1	progesterone receptor membrane component 1	0.0442728	0.921907	0.820023	0.531508	0.323888	-0.20762
Post	PDCD7	programmed cell death 7	0.0443083	0.921907	0.820023	0.393458	-0.211077	0.182381
Base	HIBCH	3-hydroxyisobutyryl-CoA hydrolase	0.0443414	0.921907	0.820023	0.252366	0.127808	-0.124557
Post	LOC100131434	uncharacterized LOC100131434	0.044373	0.921907	0.820023	0.497553	-0.269059	0.228494
Post	CELF6	CUGBP, Elav-like family member 6	0.0444002	0.921907	0.820023	0.300266	-0.160706	0.139561
Base	STEAP2	STEAP family member 2, metalloreductase	0.0445293	0.921907	0.820023	0.770548	0.432574	-0.337974
Post	LYPD5	LY6/PLAUR domain containing 5	0.0445355	0.921907	0.820023	0.451503	-0.308834	0.142669
Base	DARS2	aspartyl-tRNA synthetase 2, mitochondrial	0.0445895	0.921907	0.820023	0.443566	0.183057	-0.26051
Base	BECN1	beclin 1, autophagy related	0.0445941	0.921907	0.820023	0.174401	0.0996577	-0.0747435
Base	C14orf34	chromosome 14 open reading frame 34	0.044831	0.921907	0.820023	0.921613	0.373149	-0.548464
Post	LOC100128361	uncharacterized LOC100128361	0.0448985	0.921907	0.820023	0.600598	-0.304436	0.296162
Base	TNFSF14	tumor necrosis factor (ligand) superfamily, member 14	0.044926	0.921907	0.820023	0.373717	0.174401	-0.199316
Post	LOC400662	uncharacterized LOC400662	0.045003	0.921907	0.820023	0.4099	-0.182524	0.227376
Post	LOC283038	uncharacterized LOC283038	0.0450209	0.921907	0.820023	0.266314	-0.121917	0.144397
Post	TUBA4A	tubulin, alpha 4a	0.0451204	0.921907	0.820023	0.473375	-0.282364	0.191011
Post	HSF1	heat shock transcription factor 1	0.0451982	0.921907	0.820023	0.267148	-0.124137	0.143011
Post	UPF2	UPF2 regulator of nonsense transcripts homolog (yeast)	0.0451988	0.921907	0.820023	0.303055	-0.150044	0.153011
Base	KCNMB3	potassium large conductance calcium-activated channel, subfamily M beta member 3	0.0456502	0.921907	0.820023	0.489984	0.215925	-0.274059
Post	CABP4	calcium binding protein 4	0.0457843	0.921907	0.820023	0.322201	-0.18461	0.13759
Post	LOC729609	uncharacterized LOC729609	0.0458231	0.921907	0.820023	0.303502	-0.149334	0.154168
Base	MEI1	meiosis inhibitor 1	0.0459887	0.921907	0.820023	0.426004	0.183357	-0.242646
Post	SLC18A2	solute carrier family 18 (vesicular monoamine), member 2	0.0460461	0.921907	0.820023	0.647776	-0.44846	0.199316
Post	RAD23A	RAD23 homolog A (S. cerevisiae)	0.0460572	0.921907	0.820023	0.22423	-0.141182	0.0830483
Post	LOC645722	uncharacterized LOC645722	0.0461021	0.921907	0.820023	0.364116	-0.205632	0.158483
Base	ATP11A	ATPase, class VI, type 11A	0.0462105	0.921907	0.820023	0.239479	0.127273	-0.112205
Post	VEGFB	vascular endothelial growth factor B	0.0462401	0.921907	0.820023	0.22423	-0.0498287	0.174401
Post	BRSK2	BR serine/threonine kinase 2	0.0462831	0.921907	0.820023	0.332193	-0.124572	0.20762
Base	LRIF1	ligand dependent nuclear receptor interacting factor 1	0.0462862	0.921907	0.820023	0.979192	0.584794	-0.394397
Base	BTF3P11	basic transcription factor 3 pseudogene 11	0.0463009	0.921907	0.820023	0.157792	0.0415242	-0.116267
Base	HMGN4	high mobility group nucleosomal binding domain 4	0.0463076	0.921907	0.820023	0.44185	0.193951	-0.247899
Base	LAP3	leucine aminopeptidase 3	0.0463261	0.921907	0.820023	0.755739	0.523204	-0.232535
Base	LOC100127983	uncharacterized LOC100127983	0.0463337	0.921907	0.820023	0.641344	0.459346	-0.181998
Base	AKTIP	AKT interacting protein	0.0464833	0.921907	0.820023	0.289012	0.129712	-0.1593
Post	FAM161A	family with sequence similarity 161, member A	0.0465127	0.921907	0.820023	0.655736	-0.328766	0.32697
Post	RRNAD1	ribosomal RNA adenine dimethylase domain containing 1	0.0465668	0.921907	0.820023	0.269265	-0.138376	0.130888
Base	PFN2	profilin 2	0.0465893	0.921907	0.820023	0.523204	0.191011	-0.332193
Base	COX7A2	cytochrome c oxidase subunit VIIa polypeptide 2 (liver)	0.046671	0.921907	0.820023	0.139448	0.104856	-0.034591
Post	ITFG3	integrin alpha FG-GAP repeat containing 3	0.0467763	0.921907	0.820023	0.479853	-0.140629	0.339224
Base	PIK3R3	phosphoinositide-3-kinase, regulatory subunit 3 (gamma)	0.046795	0.921907	0.820023	0.609845	0.298332	-0.311513
Base	SAR1A	SAR1 homolog A (S. cerevisiae)	0.046932	0.921907	0.820023	0.461627	0.198324	-0.263303
Base	LOC100128501	uncharacterized LOC100128501	0.0471134	0.921907	0.820023	0.610131	0.313552	-0.296579
Post	GSTM5	glutathione S-transferase mu 5	0.0471518	0.921907	0.820023	0.848595	-0.469309	0.379286
Post	ZNF784	zinc finger protein 784	0.0471898	0.921907	0.820023	0.295352	-0.118994	0.176359
Base	ITFG1	integrin alpha FG-GAP repeat containing 1	0.0472342	0.921907	0.820023	0.212575	0.156834	-0.0557412
Post	C8orf44-SGK3	C8orf44-SGK3 readthrough	0.0472382	0.921907	0.820023	0.299062	-0.103923	0.195139
Base	TEAD2	TEA domain family member 2	0.0474089	0.921907	0.820023	0.476667	0.307613	-0.169054
Post	LOC286382	uncharacterized LOC286382	0.0475284	0.921907	0.820023	0.275528	-0.174365	0.101163
Post	GFRA3	GDNF family receptor alpha 3	0.0477142	0.921907	0.820023	0.44846	-0.174401	0.274059
Base	APOBEC3G	apolipoprotein B mRNA editing enzyme, catalytic polypeptide-like 3G	0.0477275	0.921907	0.820023	0.573033	0.215925	-0.357108
Base	ETF1	eukaryotic translation termination factor 1	0.0479121	0.921907	0.820023	0.323888	0.124572	-0.199316
Base	FUCA1	fucosidase, alpha-L- 1, tissue	0.0480637	0.921907	0.820023	0.315583	0.182706	-0.132877
Post	OLFML2A	olfactomedin-like 2A	0.0481265	0.921907	0.820023	0.659185	-0.423906	0.235279
Post	RPRML	reprimo-like	0.0481679	0.921907	0.820023	0.420432	-0.168555	0.251876
Post	CD164L2	CD164 sialomucin-like 2	0.0482546	0.921907	0.820023	0.432389	-0.124549	0.30784
Post	ONECUT1	one cut homeobox 1	0.0483184	0.921907	0.820023	0.523203	-0.22423	0.298973
Base	BTBD3	BTB (POZ) domain containing 3	0.0483598	0.921907	0.820023	0.40805	0.281152	-0.126897
Base	YIPF4	Yip1 domain family, member 4	0.0483887	0.921907	0.820023	0.611052	0.207211	-0.403842
Post	CHP2	calcineurin B homologous protein 2	0.0484171	0.921907	0.820023	0.445578	-0.323944	0.121634
Post	BEST4	bestrophin 4	0.0484855	0.921907	0.820023	0.387372	-0.145948	0.241425
Post	PPYR1	pancreatic polypeptide receptor 1	0.0484864	0.921907	0.820023	0.249144	-0.0664383	0.182706
Post	TRIM41	tripartite motif containing 41	0.0485317	0.921907	0.820023	0.213491	-0.139011	0.0744795
Post	ZNF771	zinc finger protein 771	0.0485354	0.921907	0.820023	0.482754	-0.248898	0.233856
Base	CYB5RL	cytochrome b5 reductase-like	0.0485608	0.921907	0.820023	0.408884	0.269029	-0.139855
Post	LOC100128843	uncharacterized LOC100128843	0.0485775	0.921907	0.820023	0.304826	-0.124691	0.180135
Base	C16orf3	chromosome 16 open reading frame 3	0.0486038	0.921907	0.820023	0.447057	0.343118	-0.10394
Post	LCE2C	late cornified envelope 2C	0.0486357	0.921907	0.820023	0.898449	-0.384598	0.513851
Post	VSTM4	V-set and transmembrane domain containing 4	0.0487244	0.921907	0.820023	0.329416	-0.0900005	0.239415
Post	LMTK3	lemur tyrosine kinase 3	0.0487743	0.921907	0.820023	0.425812	-0.207196	0.218615
Base	DHRS9	dehydrogenase/reductase (SDR family) member 9	0.0487928	0.921907	0.820023	0.694689	0.290758	-0.403931
Base	RARRES1	retinoic acid receptor responder (tazarotene induced) 1	0.0487971	0.921907	0.820023	1.23742	0.622861	-0.614557
Post	FTSJ3	FtsJ homolog 3 (E. coli)	0.0488879	0.921907	0.820023	0.388076	-0.222616	0.16546
Post	LOC644686	uncharacterized LOC644686	0.0490697	0.921907	0.820023	0.475843	-0.296943	0.178899
Post	MRPS24	mitochondrial ribosomal protein S24	0.0491233	0.921907	0.820023	0.22371	-0.120148	0.103561
Base	ANKRD13A	ankyrin repeat domain 13A	0.0494134	0.921907	0.820023	0.243499	0.10455	-0.138949
Post	KIAA1683	KIAA1683	0.0494722	0.921907	0.820023	0.405004	-0.178705	0.226299
Base	FBXW11	F-box and WD repeat domain containing 11	0.0494918	0.921907	0.820023	0.22423	0.091353	-0.132877
Base	ARF6	ADP-ribosylation factor 6	0.0494954	0.921907	0.820023	0.888616	0.365412	-0.523204
Base	FMNL3	formin-like 3	0.0496545	0.921907	0.820023	1.10793	0.445954	-0.661972
Base	FNDC4	fibronectin type III domain containing 4	0.0496991	0.921907	0.820023	0.602905	0.246449	-0.356456
Post	XLOC_002049	NULL	0.0498908	0.921907	0.820023	0.250466	-0.117711	0.132755
Post	LOC100132526	FYVE, RhoGEF and PH domain containing 5 pseudogene	0.0498927	0.921907	0.820023	0.740994	-0.414983	0.326011
Post	HEXDC	hexosaminidase (glycosyl hydrolase family 20, catalytic domain) containing	0.0499225	0.921907	0.820023	0.343479	-0.0904738	0.253005
Post	ZNF248	zinc finger protein 248	0.0499902	0.921907	0.820023	0.347646	-0.130692	0.216953
