# Supplementary material for: Nilotinib (Tasigna™) in the treatment of early diffuse systemic sclerosis: an open-label, pilot clinical trial
Source: Arthritis Res Ther. 2015 Aug 18;17(1):213. doi: 10.1186/s13075-015-0721-3 (PMC4538758; doi:10.1186/s13075-015-0721-3)
Supplement: Additional file 6: — List of 106 pathways significantly downregulated in improvers post treatment (false discovery rate (FDR) <5 %). The FDR is provided for each pathway. (XLSX 13 kb) [file 13075_2015_721_MOESM6_ESM.xlsx]

## Sheet: Sheet1
NAME	FDR q-val
REACTOME_CYTOKINE_SIGNALING_IN_IMMUNE_SYSTEM	0.00175281
REACTOME_SIGNALING_BY_ILS	0.00183229
REACTOME_IL_3_5_AND_GM_CSF_SIGNALING	0.00324932
PID_IL23PATHWAY	0.00395236
KEGG_TOLL_LIKE_RECEPTOR_SIGNALING_PATHWAY	0.00427157
KEGG_PROTEIN_EXPORT	0.00450243
REACTOME_IL_RECEPTOR_SHC_SIGNALING	0.00459374
REACTOME_ER_PHAGOSOME_PATHWAY	0.00468094
PID_IL2_1PATHWAY	0.00470349
KEGG_NATURAL_KILLER_CELL_MEDIATED_CYTOTOXICITY	0.00482306
PID_TGFBRPATHWAY	0.00486718
REACTOME_INTERFERON_SIGNALING	0.00494044
BIOCARTA_LAIR_PATHWAY	0.00498632
PID_GMCSF_PATHWAY	0.00509545
PID_EPOPATHWAY	0.00537732
REACTOME_ANTIGEN_PROCESSING_CROSS_PRESENTATION	0.00570454
PID_NFAT_TFPATHWAY	0.00571193
PID_PDGFRBPATHWAY	0.00600816
KEGG_LEISHMANIA_INFECTION	0.00601557
BIOCARTA_NKT_PATHWAY	0.00641761
REACTOME_REGULATION_OF_SIGNALING_BY_CBL	0.00704796
PID_IL4_2PATHWAY	0.00747462
REACTOME_CHEMOKINE_RECEPTORS_BIND_CHEMOKINES	0.00762675
PID_AMB2_NEUTROPHILS_PATHWAY	0.00805654
REACTOME_INTERFERON_ALPHA_BETA_SIGNALING	0.00814472
KEGG_B_CELL_RECEPTOR_SIGNALING_PATHWAY	0.0105847
KEGG_LEUKOCYTE_TRANSENDOTHELIAL_MIGRATION	0.0107869
REACTOME_CD28_CO_STIMULATION	0.0111832
PID_PI3KCIPATHWAY	0.0133782
PID_UPA_UPAR_PATHWAY	0.0145184
PID_IL27PATHWAY	0.014677
PID_IL2_PI3KPATHWAY	0.0149344
REACTOME_TRANSPORT_TO_THE_GOLGI_AND_SUBSEQUENT_MODIFICATION	0.0150694
BIOCARTA_VIP_PATHWAY	0.0156846
PID_KITPATHWAY	0.0157826
REACTOME_INTERFERON_GAMMA_SIGNALING	0.0158926
KEGG_VIBRIO_CHOLERAE_INFECTION	0.0159314
REACTOME_ASPARAGINE_N_LINKED_GLYCOSYLATION	0.0162092
PID_TCRCALCIUMPATHWAY	0.0162301
REACTOME_CLASS_I_MHC_MEDIATED_ANTIGEN_PROCESSING_PRESENTATION	0.0166428
PID_IL6_7PATHWAY	0.0166667
PID_CD8TCRDOWNSTREAMPATHWAY	0.0178084
PID_CD8TCRPATHWAY	0.0179257
KEGG_EPITHELIAL_CELL_SIGNALING_IN_HELICOBACTER_PYLORI_INFECTION	0.0182992
BIOCARTA_IL2RB_PATHWAY	0.0183593
BIOCARTA_PROTEASOME_PATHWAY	0.0186942
KEGG_APOPTOSIS	0.0187109
PID_ECADHERIN_STABILIZATION_PATHWAY	0.0189356
PID_FASPATHWAY	0.0193445
PID_IFNGPATHWAY	0.019376
KEGG_NOD_LIKE_RECEPTOR_SIGNALING_PATHWAY	0.0199659
REACTOME_AUTODEGRADATION_OF_CDH1_BY_CDH1_APC_C	0.0200018
REACTOME_IL_2_SIGNALING	0.0215908
PID_ERBB2ERBB3PATHWAY	0.0216856
PID_IL12_2PATHWAY	0.0217514
KEGG_CYTOKINE_CYTOKINE_RECEPTOR_INTERACTION	0.0217589
PID_TCR_PATHWAY	0.0218218
BIOCARTA_BCR_PATHWAY	0.0218724
REACTOME_ANTIGEN_PRESENTATION_FOLDING_ASSEMBLY_AND_PEPTIDE_LOADING_OF_CLASS_I_MHC	0.0220361
PID_ERBB1_DOWNSTREAM_PATHWAY	0.0220874
BIOCARTA_CDC42RAC_PATHWAY	0.0222159
KEGG_PROTEASOME	0.0228808
PID_ECADHERIN_KERATINOCYTE_PATHWAY	0.0230918
REACTOME_NITRIC_OXIDE_STIMULATES_GUANYLATE_CYCLASE	0.0232141
SIG_PIP3_SIGNALING_IN_B_LYMPHOCYTES	0.023344
PID_SHP2_PATHWAY	0.0237086
REACTOME_ADAPTIVE_IMMUNE_SYSTEM	0.0242969
REACTOME_TOLL_RECEPTOR_CASCADES	0.0244075
REACTOME_PEROXISOMAL_LIPID_METABOLISM	0.0246909
PID_IL2_STAT5PATHWAY	0.0247736
REACTOME_INTRINSIC_PATHWAY_FOR_APOPTOSIS	0.0256195
KEGG_T_CELL_RECEPTOR_SIGNALING_PATHWAY	0.0263678
BIOCARTA_IL1R_PATHWAY	0.0270968
SIG_BCR_SIGNALING_PATHWAY	0.0271443
REACTOME_ACTIVATION_OF_NF_KAPPAB_IN_B_CELLS	0.0272687
BIOCARTA_TGFB_PATHWAY	0.0277935
BIOCARTA_NTHI_PATHWAY	0.0281341
REACTOME_DOWNREGULATION_OF_TGF_BETA_RECEPTOR_SIGNALING	0.028379
PID_TOLL_ENDOGENOUS_PATHWAY	0.0287267
BIOCARTA_IL22BP_PATHWAY	0.0287682
REACTOME_REGULATION_OF_APOPTOSIS	0.0289883
REACTOME_SYNTHESIS_OF_BILE_ACIDS_AND_BILE_SALTS	0.0292071
REACTOME_ANTIVIRAL_MECHANISM_BY_IFN_STIMULATED_GENES	0.0292975
PID_ATF2_PATHWAY	0.030324
REACTOME_SRP_DEPENDENT_COTRANSLATIONAL_PROTEIN_TARGETING_TO_MEMBRANE	0.0304512
REACTOME_HOST_INTERACTIONS_OF_HIV_FACTORS	0.0306453
REACTOME_IL1_SIGNALING	0.0307823
REACTOME_SCF_BETA_TRCP_MEDIATED_DEGRADATION_OF_EMI1	0.0309297
REACTOME_REGULATION_OF_MITOTIC_CELL_CYCLE	0.0320115
KEGG_JAK_STAT_SIGNALING_PATHWAY	0.0321678
REACTOME_APC_C_CDC20_MEDIATED_DEGRADATION_OF_MITOTIC_PROTEINS	0.0321711
REACTOME_SIGNALING_BY_THE_B_CELL_RECEPTOR_BCR	0.0330003
REACTOME_METABOLISM_OF_RNA	0.0346507
BIOCARTA_ALK_PATHWAY	0.034666
PID_RET_PATHWAY	0.035878
REACTOME_REGULATION_OF_KIT_SIGNALING	0.0360876
PID_ERBB1_INTERNALIZATION_PATHWAY	0.0369048
KEGG_RENAL_CELL_CARCINOMA	0.0375306
REACTOME_CYCLIN_E_ASSOCIATED_EVENTS_DURING_G1_S_TRANSITION_	0.0390292
PID_TXA2PATHWAY	0.0429264
PID_MET_PATHWAY	0.0440481
PID_NFAT_3PATHWAY	0.04655
REACTOME_METABOLISM_OF_PROTEINS	0.0486244
KEGG_CHEMOKINE_SIGNALING_PATHWAY	0.0486362
ST_INTERLEUKIN_4_PATHWAY	0.0494779
PID_AVB3_OPN_PATHWAY	0.0497774
